# Supplementary material for: Design of mechanical-robust phosphorescence materials through covalent click reaction
Source: Nat Commun. 2023 Aug 5;14:4720. doi: 10.1038/s41467-023-40451-2 (PMC10404264; doi:10.1038/s41467-023-40451-2)
Supplement: Supplementary file 3 — Source Data [file 41467_2023_40451_MOESM3_ESM.xlsx]

## Sheet: Fig2a
2theta	Intensity
	LDH	PVA	0%LDH	6%LDH
5	2900	2125	2441.67	2400
5.02	2575	2191.67	2533.33	2450
5.04	2616.67	2500	2250	2408.33
5.06	2775	2591.67	2450	2283.33
5.08	2941.67	2500	2458.33	2450
5.1	2600	2316.67	2516.67	2525
5.12	2516.67	2583.33	2683.33	2391.67
5.14	2966.67	2383.33	2341.67	2875
5.16	2583.33	2316.67	2483.33	2233.33
5.18	2683.33	2425	2250	2316.67
5.2	2841.67	2375	2300	2491.67
5.22	2708.33	2525	2508.33	2666.67
5.24	2941.67	2608.33	2508.33	2575
5.26	2925	2466.67	2425	2441.67
5.28	2808.33	2291.67	2650	2458.33
5.3	3075	2291.67	2700	2733.33
5.32	2775	2316.67	2500	2516.67
5.34	2750	2441.67	2491.67	2616.67
5.36	2625	2625	2750	2441.67
5.38	2816.67	2408.33	2466.67	2491.67
5.4	2733.33	2566.67	2783.33	2566.67
5.42	2991.67	2625	2591.67	2525
5.44	2691.67	2500	2475	2483.33
5.46	2941.67	2633.33	2491.67	2566.67
5.48	2791.67	2325	2616.67	2650
5.5	2750	2583.33	2616.67	2558.33
5.52	2850	2516.67	2541.67	2616.67
5.54	2725	2608.33	2558.33	2716.67
5.56	3041.67	2291.67	2483.33	2708.33
5.58	2708.33	2325	2675	2566.67
5.6	2700	2450	2733.33	2775
5.62	3041.67	2400	2641.67	2608.33
5.64	2850	2708.33	2575	2616.67
5.66	2958.33	2466.67	2816.67	2600
5.68	2950	2275	2633.33	2450
5.7	3000	2458.33	2466.67	2308.33
5.72	2850	2641.67	2658.33	2558.33
5.74	2716.67	2591.67	2708.33	2700
5.76	2975	2558.33	2541.67	2791.67
5.78	3325	2433.33	2558.33	2700
5.8	2891.67	2400	2725	2658.33
5.82	3058.33	2575	2783.33	2308.33
5.84	3241.67	2200	2675	2508.33
5.86	2833.33	2600	2833.33	2608.33
5.88	3175	2116.67	2608.33	2500
5.9	3125	2358.33	2691.67	2758.33
5.92	3041.67	2325	2791.67	2575
5.94	2925	2275	2691.67	2733.33
5.96	3025	2333.33	2716.67	2683.33
5.98	3000	2341.67	2633.33	2775
6	3008.33	2133.33	2583.33	2500
6.02	3366.67	2416.67	2566.67	2358.33
6.04	3041.67	2408.33	2700	2558.33
6.06	3091.67	2616.67	2616.67	2733.33
6.08	3016.67	2483.33	2708.33	2558.33
6.1	3033.33	2208.33	2983.33	2541.67
6.12	3441.67	2191.67	2700	2700
6.14	3008.33	2408.33	2800	2633.33
6.16	2941.67	2441.67	2791.67	2700
6.18	2983.33	2250	2616.67	2675
6.2	3208.33	2325	2425	2566.67
6.22	3125	2375	2850	2616.67
6.24	3208.33	2450	2850	2700
6.26	3108.33	2416.67	3075	2425
6.28	3208.33	2358.33	2783.33	2633.33
6.3	3258.33	2250	2833.33	2991.67
6.32	3050	2291.67	2791.67	2891.67
6.34	2958.33	2325	2691.67	2800
6.36	3183.33	2191.67	2725	2750
6.38	2950	2341.67	2700	2758.33
6.4	3191.67	2600	2583.33	2475
6.42	3175	2291.67	2841.67	2308.33
6.44	3141.67	2350	2983.33	2508.33
6.46	2983.33	2408.33	3050	3008.33
6.48	3191.67	2225	2833.33	2725
6.5	3325	2250	2916.67	2541.67
6.52	3350	2058.33	2841.67	2475
6.54	3391.67	2366.67	2858.33	2591.67
6.56	3066.67	2350	2816.67	2775
6.58	3200	2341.67	2541.67	2691.67
6.6	3208.33	2433.33	2808.33	2608.33
6.62	3041.67	2475	3191.67	2716.67
6.64	2925	2675	2825	2558.33
6.66	3366.67	2175	2775	2800
6.68	3250	2350	2975	2733.33
6.7	3116.67	2433.33	2933.33	2591.67
6.72	2941.67	2441.67	2691.67	2533.33
6.74	3133.33	2275	2958.33	2783.33
6.76	3075	2600	3150	2658.33
6.78	3141.67	2416.67	2650	2750
6.8	3458.33	2508.33	2900	2566.67
6.82	3325	2350	3225	2491.67
6.84	3150	2375	3216.67	2758.33
6.86	3108.33	2358.33	2900	2625
6.88	3350	2583.33	2933.33	2650
6.9	3291.67	2533.33	2875	2850
6.92	3216.67	2083.33	3325	2658.33
6.94	3516.67	2766.67	2858.33	2691.67
6.96	3150	2608.33	2891.67	2625
6.98	3158.33	2308.33	2666.67	2900
7	3458.33	2366.67	3016.67	2691.67
7.02	3016.67	2408.33	3100	2641.67
7.04	3266.67	2541.67	2875	2908.33
7.06	3341.67	2558.33	2841.67	2875
7.08	3116.67	2316.67	2991.67	2566.67
7.1	3358.33	2541.67	3133.33	2758.33
7.12	3108.33	2708.33	2758.33	2575
7.14	3358.33	2691.67	2841.67	2775
7.16	3475	2625	2991.67	2708.33
7.18	3266.67	2341.67	2733.33	2766.67
7.2	3458.33	2533.33	3000	2733.33
7.22	3141.67	2525	3025	2566.67
7.24	3241.67	2458.33	2941.67	2758.33
7.26	3358.33	2433.33	2991.67	2916.67
7.28	3250	2658.33	3266.67	2891.67
7.3	3316.67	2491.67	2950	2933.33
7.32	3350	2533.33	2966.67	3208.33
7.34	3233.33	2550	3083.33	2816.67
7.36	3091.67	2666.67	3066.67	2983.33
7.38	3441.67	2666.67	3033.33	2941.67
7.4	3525	2541.67	3283.33	3108.33
7.42	3075	2766.67	3116.67	2908.33
7.44	3616.67	2366.67	3133.33	3083.33
7.46	3483.33	2625	3233.33	2650
7.48	3358.33	2766.67	3316.67	3100
7.5	3366.67	2383.33	3083.33	3100
7.52	3383.33	2608.33	2850	2966.67
7.54	3241.67	2766.67	3133.33	3008.33
7.56	3441.67	2650	2966.67	2958.33
7.58	3275	2608.33	3091.67	3166.67
7.6	3308.33	2608.33	3066.67	2858.33
7.62	3333.33	2641.67	3200	2858.33
7.64	3358.33	2791.67	3191.67	2916.67
7.66	3408.33	2658.33	3216.67	2983.33
7.68	3241.67	2491.67	3433.33	3075
7.7	3658.33	2508.33	3058.33	3275
7.72	3150	2766.67	2950	3258.33
7.74	3441.67	2933.33	3108.33	3341.67
7.76	3666.67	2641.67	3266.67	3125
7.78	3558.33	2833.33	3533.33	3058.33
7.8	3758.33	2708.33	3425	3025
7.82	3266.67	2933.33	3266.67	2991.67
7.84	3241.67	2616.67	2983.33	2916.67
7.86	3400	2958.33	3225	3150
7.88	3300	2858.33	3116.67	3166.67
7.9	3466.67	2633.33	3191.67	3325
7.92	3091.67	2641.67	3150	2858.33
7.94	3633.33	3058.33	3316.67	3350
7.96	3716.67	2891.67	3358.33	3283.33
7.98	3391.67	2841.67	3000	2758.33
8	3575	2850	3183.33	2766.67
8.02	3350	2783.33	3275	3183.33
8.04	3858.33	3008.33	3350	2825
8.06	3300	2925	3133.33	2866.67
8.08	3733.33	2841.67	3200	2958.33
8.1	3625	3125	3433.33	3266.67
8.12	3608.33	2825	3300	2841.67
8.14	3541.67	2816.67	3325	3025
8.16	3733.33	2758.33	3083.33	3275
8.18	3416.67	3125	3258.33	3325
8.2	3558.33	3216.67	3250	3275
8.22	3350	3108.33	3300	3158.33
8.24	3583.33	2875	3291.67	3183.33
8.26	3791.67	3050	3275	3441.67
8.28	3433.33	2975	3416.67	3350
8.3	3441.67	2758.33	3283.33	3475
8.32	3766.67	2983.33	3266.67	3208.33
8.34	3816.67	2850	3175	3233.33
8.36	3825	2858.33	3258.33	3283.33
8.38	3700	3083.33	3125	3233.33
8.4	3716.67	3175	3258.33	3275
8.42	3391.67	2825	3516.67	3383.33
8.44	3416.67	3091.67	3283.33	3408.33
8.46	3858.33	3058.33	3241.67	3441.67
8.48	3833.33	3258.33	3325	3133.33
8.5	3575	3391.67	3450	3458.33
8.52	3533.33	2850	3275	3158.33
8.54	3458.33	3208.33	3483.33	3391.67
8.56	3416.67	3233.33	3391.67	3416.67
8.58	3625	3108.33	3441.67	3441.67
8.6	3800	3116.67	3500	3441.67
8.62	3500	2975	3608.33	3600
8.64	3633.33	3133.33	3725	3258.33
8.66	3625	2991.67	3266.67	3391.67
8.68	3783.33	3166.67	3083.33	3341.67
8.7	3800	3200	3625	3341.67
8.72	3725	3116.67	3500	3325
8.74	3650	2950	3250	3616.67
8.76	3983.33	3183.33	3691.67	3366.67
8.78	3758.33	3291.67	3466.67	3475
8.8	3800	3541.67	3616.67	3558.33
8.82	3683.33	3275	3158.33	3633.33
8.84	3841.67	2891.67	3441.67	3516.67
8.86	3866.67	2975	3208.33	3591.67
8.88	3950	3200	3541.67	3275
8.9	4058.33	3008.33	3691.67	3608.33
8.92	3716.67	3291.67	3416.67	3391.67
8.94	4191.67	3133.33	3358.33	3291.67
8.96	3666.67	3125	3441.67	3250
8.98	3900	3275	3441.67	3708.33
9	4108.33	2958.33	3800	3633.33
9.02	3566.67	3200	3516.67	3366.67
9.04	3866.67	3316.67	3641.67	3400
9.06	3841.67	3383.33	3550	4066.67
9.08	3916.67	3291.67	3483.33	3583.33
9.1	3800	3108.33	3275	3691.67
9.12	3633.33	3308.33	3508.33	3433.33
9.14	3966.67	3425	3258.33	3408.33
9.16	4108.33	3258.33	3658.33	3600
9.18	3708.33	3250	3458.33	3641.67
9.2	3558.33	3433.33	3558.33	3650
9.22	3725	3358.33	3466.67	3591.67
9.24	3875	3466.67	3558.33	3866.67
9.26	4175	3341.67	3416.67	3891.67
9.28	3566.67	3225	3566.67	3666.67
9.3	3891.67	3158.33	3383.33	3675
9.32	3700	3458.33	3325	3666.67
9.34	3900	3616.67	3591.67	3691.67
9.36	3775	3758.33	3491.67	3825
9.38	4025	3525	3933.33	3708.33
9.4	3966.67	3133.33	3616.67	3858.33
9.42	4000	3641.67	3491.67	3500
9.44	4050	3291.67	3475	3425
9.46	3666.67	3208.33	3450	3783.33
9.48	3941.67	3483.33	3333.33	3641.67
9.5	3850	3466.67	3691.67	3966.67
9.52	4175	3025	3433.33	3666.67
9.54	4158.33	3741.67	3716.67	3766.67
9.56	3875	3733.33	3475	3700
9.58	4150	3275	3700	4083.33
9.6	3966.67	3441.67	3608.33	3600
9.62	4225	3516.67	3466.67	4033.33
9.64	3925	3716.67	3641.67	3708.33
9.66	4050	3500	3691.67	3775
9.68	4241.67	3558.33	3633.33	3391.67
9.7	4066.67	3266.67	3541.67	3841.67
9.72	4100	3416.67	3616.67	3775
9.74	3716.67	3425	3483.33	3483.33
9.76	4166.67	3658.33	3750	3558.33
9.78	4183.33	3633.33	3658.33	3675
9.8	4200	3550	3533.33	3933.33
9.82	4391.67	3350	3591.67	3683.33
9.84	4366.67	3625	3783.33	3783.33
9.86	3816.67	3516.67	3841.67	3675
9.88	3958.33	3508.33	3583.33	3658.33
9.9	4250	3541.67	3616.67	3716.67
9.92	4341.67	3666.67	3458.33	3858.33
9.94	4291.67	3641.67	3650	3750
9.96	4183.33	3566.67	3708.33	3875
9.98	3700	3358.33	3441.67	4000
10	4083.33	3633.33	3591.67	3925
10.02	4508.33	3433.33	3791.67	4141.67
10.04	3966.67	3416.67	3908.33	4066.67
10.06	4075	3525	3758.33	3908.33
10.08	4083.33	3858.33	3525	4100
10.1	4000	3616.67	3750	3900
10.12	3966.67	3691.67	3850	3991.67
10.14	4108.33	3658.33	3825	4125
10.16	3783.33	3550	3750	3750
10.18	4141.67	3608.33	3766.67	3833.33
10.2	4125	3683.33	3791.67	3975
10.22	3866.67	3525	4050	3825
10.24	3941.67	3683.33	3950	3875
10.26	4008.33	3666.67	3600	3816.67
10.28	4083.33	3975	3841.67	3683.33
10.3	4125	3541.67	3475	3883.33
10.32	4133.33	3883.33	3658.33	4133.33
10.34	3891.67	3691.67	3475	3850
10.36	3891.67	3858.33	3633.33	4066.67
10.38	4100	3700	4200	3775
10.4	3925	3766.67	4083.33	3958.33
10.42	4150	3833.33	4133.33	3825
10.44	4358.33	4000	3475	4200
10.46	3808.33	3791.67	3741.67	4041.67
10.48	4116.67	3658.33	3816.67	4050
10.5	3908.33	3858.33	3950	3966.67
10.52	4316.67	3883.33	3675	4033.33
10.54	4325	4025	3758.33	4091.67
10.56	4583.33	3758.33	3825	4200
10.58	4050	3808.33	3750	3983.33
10.6	4341.67	3766.67	3841.67	4225
10.62	4316.67	3416.67	4025	4108.33
10.64	4358.33	4116.67	3808.33	4141.67
10.66	4141.67	3991.67	4175	3991.67
10.68	4483.33	3641.67	4016.67	4308.33
10.7	4008.33	3608.33	3891.67	4275
10.72	4325	3591.67	4050	4216.67
10.74	4541.67	3783.33	3991.67	4283.33
10.76	4150	4000	3916.67	4408.33
10.78	4383.33	3825	4133.33	4283.33
10.8	4641.67	3900	4341.67	4008.33
10.82	4241.67	4041.67	3900	4200
10.84	4241.67	3916.67	4275	4441.67
10.86	3991.67	3483.33	4250	4183.33
10.88	4233.33	3733.33	4183.33	4075
10.9	4266.67	3925	4358.33	4250
10.92	4375	3883.33	3625	4358.33
10.94	4016.67	3800	3858.33	4050
10.96	4433.33	3683.33	4350	4433.33
10.98	4408.33	3841.67	4058.33	4325
11	4500	4058.33	4158.33	4475
11.02	3966.67	4075	3858.33	4391.67
11.04	4616.67	4025	4050	4383.33
11.06	4783.33	4225	4250	4400
11.08	4591.67	4158.33	4450	4900
11.1	4791.67	3933.33	4200	4975
11.12	4766.67	4225	4300	4508.33
11.14	4858.33	3933.33	4066.67	4658.33
11.16	4958.33	3550	4258.33	4425
11.18	5183.33	4108.33	4283.33	4400
11.2	5350	4175	4033.33	4883.33
11.22	5533.33	3966.67	4266.67	4841.67
11.24	5566.67	3933.33	4450	4841.67
11.26	6008.33	4166.67	3883.33	4708.33
11.28	6358.33	4050	4233.33	5100
11.3	6258.33	3883.33	3775	4858.33
11.32	6716.67	3791.67	3775	4808.33
11.34	7208.33	4150	3983.33	5433.33
11.36	7700	4191.67	4133.33	5016.67
11.38	7850	3916.67	4158.33	5191.67
11.4	8033.33	4025	4125	5616.67
11.42	8983.33	4133.33	4425	5516.67
11.44	9283.33	3991.67	4075	5683.33
11.46	9783.33	4083.33	3991.67	5666.67
11.48	10725	3950	4283.33	5716.67
11.5	10883.3	3883.33	4025	6216.67
11.52	12158.3	4091.67	4083.33	6150
11.54	13258.3	4041.67	4166.67	6816.67
11.56	14483.3	3925	4158.33	6883.33
11.58	16325	4000	4091.67	7600
11.6	17875	3958.33	3966.67	7525
11.62	18766.7	4083.33	3958.33	7325
11.64	21200	3816.67	4241.67	6958.33
11.66	23708.3	4183.33	4108.33	6641.67
11.68	25258.3	3941.67	4258.33	6116.67
11.7	27316.7	3683.33	4391.67	5816.67
11.72	28433.3	3791.67	4025	5908.33
11.74	29666.7	4300	4450	5158.33
11.76	28941.7	3991.67	4075	5275
11.78	28691.7	4141.67	3875	5225
11.8	26216.7	3966.67	4166.67	5283.33
11.82	24958.3	3758.33	4083.33	5033.33
11.84	24258.3	4358.33	4133.33	5258.33
11.86	21908.3	4083.33	4200	5008.33
11.88	19391.7	3933.33	4350	4816.67
11.9	16208.3	4233.33	4025	5166.67
11.92	14133.3	4175	4283.33	4741.67
11.94	12183.3	4091.67	4091.67	4808.33
11.96	10658.3	4000	3991.67	4408.33
11.98	8933.33	4050	4175	4850
12	8291.67	4275	4116.67	5158.33
12.02	7483.33	3983.33	4075	4725
12.04	6708.33	4033.33	4058.33	4283.33
12.06	6400	4116.67	3933.33	4658.33
12.08	5800	4100	4116.67	4583.33
12.1	5566.67	4041.67	3941.67	4641.67
12.12	5208.33	4000	4050	4383.33
12.14	5066.67	4183.33	3950	4491.67
12.16	5033.33	4333.33	4058.33	4583.33
12.18	5025	4066.67	4208.33	4500
12.2	4708.33	3766.67	4258.33	4541.67
12.22	4758.33	4241.67	4183.33	4600
12.24	5075	4358.33	4000	4558.33
12.26	4583.33	4458.33	4166.67	4791.67
12.28	4600	4141.67	4183.33	4575
12.3	4533.33	4200	4308.33	4691.67
12.32	4541.67	4333.33	4483.33	4516.67
12.34	4450	4300	4033.33	4491.67
12.36	4383.33	4633.33	4350	4791.67
12.38	4550	4033.33	4300	5008.33
12.4	4991.67	4183.33	4325	4550
12.42	4466.67	4266.67	4441.67	4425
12.44	4625	4108.33	4025	4691.67
12.46	4416.67	4325	4325	4483.33
12.48	4641.67	4333.33	4066.67	4491.67
12.5	4725	4325	4150	4333.33
12.52	4783.33	4175	4116.67	4416.67
12.54	4583.33	4116.67	3908.33	4491.67
12.56	4741.67	4025	4383.33	4525
12.58	4866.67	4583.33	4400	4766.67
12.6	4941.67	3925	4533.33	4775
12.62	4858.33	4366.67	4000	4508.33
12.64	5233.33	4233.33	4158.33	4533.33
12.66	4741.67	4408.33	4075	4400
12.68	5050	4308.33	4233.33	4433.33
12.7	4958.33	4308.33	4166.67	4441.67
12.72	5025	3933.33	4308.33	4608.33
12.74	4241.67	4158.33	4091.67	4966.67
12.76	5000	4283.33	3966.67	4466.67
12.78	4775	4250	4316.67	4475
12.8	4641.67	4366.67	4350	4691.67
12.82	4708.33	4225	3775	4675
12.84	4208.33	4625	4050	4591.67
12.86	4358.33	4491.67	4075	4808.33
12.88	4491.67	4341.67	4291.67	4500
12.9	4233.33	4591.67	3908.33	4433.33
12.92	4366.67	4400	4258.33	4933.33
12.94	4191.67	4400	4325	4750
12.96	4041.67	4200	4475	4658.33
12.98	4225	4608.33	4491.67	4700
13	3983.33	4525	4275	4666.67
13.02	4083.33	4858.33	4491.67	4541.67
13.04	4033.33	4575	4041.67	4908.33
13.06	3700	4691.67	4183.33	4541.67
13.08	3925	4700	3925	4741.67
13.1	3841.67	4400	4275	4791.67
13.12	4058.33	4600	4175	4525
13.14	3900	4483.33	4333.33	4841.67
13.16	4266.67	4433.33	4391.67	4358.33
13.18	4341.67	4500	4375	4258.33
13.2	3941.67	4191.67	4300	4825
13.22	3900	4708.33	4466.67	4650
13.24	3983.33	4500	4441.67	4533.33
13.26	4075	4533.33	4533.33	4816.67
13.28	4025	4625	4416.67	4825
13.3	3791.67	4875	4166.67	4800
13.32	4008.33	4600	4375	4683.33
13.34	4150	4583.33	4391.67	4525
13.36	3966.67	4533.33	4283.33	4741.67
13.38	4041.67	4700	4275	4433.33
13.4	4041.67	4933.33	4341.67	4766.67
13.42	4108.33	4333.33	4550	4633.33
13.44	4408.33	4541.67	4650	4775
13.46	3916.67	4750	4183.33	5033.33
13.48	4141.67	4708.33	4166.67	4608.33
13.5	3983.33	4733.33	4208.33	4725
13.52	4033.33	4833.33	4383.33	5150
13.54	4116.67	4808.33	4683.33	4750
13.56	4050	4708.33	4358.33	4783.33
13.58	3683.33	5033.33	4558.33	4550
13.6	3908.33	4916.67	4383.33	4741.67
13.62	4108.33	4850	4408.33	4591.67
13.64	4058.33	4666.67	5033.33	4366.67
13.66	3666.67	4841.67	4175	4866.67
13.68	3675	4608.33	4541.67	4950
13.7	4208.33	4616.67	4641.67	5008.33
13.72	3541.67	4750	4191.67	4941.67
13.74	3841.67	4600	4558.33	4791.67
13.76	3833.33	5158.33	4416.67	4766.67
13.78	3691.67	4808.33	4575	4575
13.8	4125	5108.33	4516.67	4950
13.82	3666.67	5083.33	4333.33	5108.33
13.84	3783.33	4625	4625	4700
13.86	3558.33	4941.67	4508.33	4941.67
13.88	4175	4908.33	4758.33	5108.33
13.9	3525	5091.67	4591.67	5066.67
13.92	3583.33	5133.33	4441.67	5375
13.94	3541.67	5008.33	4666.67	4825
13.96	3933.33	4716.67	4466.67	4858.33
13.98	3841.67	5208.33	4841.67	4825
14	3741.67	4691.67	4875	5275
14.02	4133.33	4950	4616.67	4908.33
14.04	3500	5066.67	4841.67	5108.33
14.06	3541.67	4733.33	4766.67	5250
14.08	3641.67	5158.33	4816.67	5000
14.1	3975	5008.33	4616.67	5100
14.12	3658.33	5441.67	4425	4750
14.14	3725	4908.33	4608.33	4666.67
14.16	3466.67	5441.67	4691.67	4883.33
14.18	3241.67	5091.67	4775	5525
14.2	3875	5341.67	4641.67	5208.33
14.22	3558.33	5116.67	4741.67	5108.33
14.24	3383.33	5175	4816.67	5116.67
14.26	3883.33	5266.67	4600	5191.67
14.28	3491.67	5641.67	4625	5433.33
14.3	3650	5266.67	4641.67	5091.67
14.32	3533.33	5433.33	4716.67	5108.33
14.34	3750	5116.67	4933.33	5216.67
14.36	3383.33	5358.33	4641.67	5316.67
14.38	3400	5575	4966.67	5058.33
14.4	3708.33	5550	5000	5366.67
14.42	3833.33	5433.33	5016.67	5383.33
14.44	3675	5483.33	4941.67	5125
14.46	3791.67	5150	4850	5491.67
14.48	3683.33	5241.67	4616.67	5533.33
14.5	3666.67	5600	5108.33	5391.67
14.52	3658.33	5416.67	4908.33	5575
14.54	3375	5425	5208.33	5150
14.56	3558.33	4950	4916.67	5116.67
14.58	3741.67	5525	5100	5258.33
14.6	3825	5633.33	4691.67	5258.33
14.62	3791.67	5533.33	5141.67	5408.33
14.64	3925	5391.67	4841.67	5525
14.66	3491.67	5716.67	4808.33	5466.67
14.68	3725	5600	4583.33	5400
14.7	3716.67	5908.33	4808.33	5791.67
14.72	3550	5858.33	5041.67	5475
14.74	3716.67	5550	5183.33	5358.33
14.76	3675	5708.33	5158.33	6058.33
14.78	3783.33	5125	5050	5375
14.8	3825	5633.33	4875	5641.67
14.82	3825	5791.67	4783.33	5483.33
14.84	3758.33	5475	4716.67	5183.33
14.86	3925	5675	4883.33	5758.33
14.88	3983.33	5825	4575	5583.33
14.9	4025	5441.67	4850	5766.67
14.92	3583.33	5583.33	5058.33	5725
14.94	3750	5791.67	4716.67	5658.33
14.96	3950	5950	5033.33	5350
14.98	3783.33	5958.33	5183.33	5783.33
15	3691.67	5833.33	4991.67	5766.67
15.02	3741.67	6166.67	4758.33	6025
15.04	3458.33	5600	5241.67	5958.33
15.06	3766.67	5475	5266.67	6033.33
15.08	3425	5666.67	5033.33	5841.67
15.1	3483.33	5825	5000	5541.67
15.12	3625	5708.33	5391.67	5650
15.14	3966.67	5733.33	5525	5558.33
15.16	3608.33	5758.33	5391.67	5941.67
15.18	3350	5866.67	5225	6041.67
15.2	3533.33	5950	5233.33	5758.33
15.22	3408.33	6016.67	5266.67	5733.33
15.24	3683.33	5466.67	5616.67	5841.67
15.26	3941.67	5825	5291.67	5683.33
15.28	3491.67	6008.33	5141.67	5875
15.3	3608.33	5983.33	5016.67	5666.67
15.32	3783.33	6000	5641.67	6041.67
15.34	3691.67	5883.33	5383.33	5491.67
15.36	3475	5825	5308.33	5858.33
15.38	3508.33	5791.67	5091.67	6166.67
15.4	3758.33	5958.33	5141.67	6008.33
15.42	3675	5975	5100	5566.67
15.44	3658.33	5500	5225	5683.33
15.46	3600	5475	4866.67	5750
15.48	3575	5683.33	5366.67	5850
15.5	3575	6050	5075	6591.67
15.52	3475	5783.33	5291.67	6366.67
15.54	3550	5875	5725	6116.67
15.56	3666.67	5975	5441.67	6100
15.58	3425	6025	4850	5666.67
15.6	3725	6041.67	5716.67	5975
15.62	3950	5850	5833.33	6625
15.64	3716.67	5958.33	5166.67	6416.67
15.66	3483.33	5966.67	5683.33	5850
15.68	3700	6291.67	5483.33	6241.67
15.7	3450	5816.67	5608.33	6366.67
15.72	3575	5983.33	4933.33	5850
15.74	3425	5950	5550	5791.67
15.76	3400	5975	5641.67	6400
15.78	3716.67	5966.67	5758.33	6116.67
15.8	3508.33	5983.33	5566.67	6641.67
15.82	3850	5991.67	5683.33	5983.33
15.84	3633.33	6508.33	5716.67	6475
15.86	3658.33	6258.33	5433.33	5916.67
15.88	3466.67	5783.33	5275	6775
15.9	3391.67	6158.33	5350	5966.67
15.92	3616.67	6391.67	5733.33	6158.33
15.94	3875	6133.33	5783.33	6108.33
15.96	3550	6425	5583.33	6566.67
15.98	3458.33	6183.33	5600	5800
16	3591.67	6258.33	5558.33	6316.67
16.02	3550	6558.33	5366.67	6075
16.04	3683.33	6191.67	5758.33	6575
16.06	3300	6525	5991.67	6383.33
16.08	3533.33	6316.67	5816.67	6333.33
16.1	3366.67	6066.67	5625	6191.67
16.12	3583.33	6166.67	5466.67	6341.67
16.14	3575	6283.33	5683.33	6141.67
16.16	3533.33	6408.33	5841.67	6516.67
16.18	3725	6500	5633.33	6600
16.2	4025	5925	5791.67	6441.67
16.22	3783.33	6266.67	5891.67	6458.33
16.24	3500	6808.33	5991.67	6400
16.26	3516.67	6416.67	5816.67	6350
16.28	3775	6483.33	5666.67	6300
16.3	3533.33	6716.67	5758.33	6275
16.32	3641.67	5966.67	5950	6675
16.34	3825	6533.33	6050	6458.33
16.36	3608.33	6300	5758.33	6566.67
16.38	3591.67	6616.67	5525	6866.67
16.4	3466.67	6125	5641.67	6650
16.42	3558.33	6750	5675	6583.33
16.44	3466.67	6541.67	5783.33	6383.33
16.46	3591.67	6583.33	5875	6325
16.48	3866.67	6241.67	5741.67	6441.67
16.5	3741.67	6333.33	6233.33	6666.67
16.52	3700	6266.67	5983.33	6983.33
16.54	3650	6616.67	6316.67	6808.33
16.56	3391.67	6591.67	5850	6941.67
16.58	3583.33	6583.33	5866.67	6633.33
16.6	3316.67	6650	6066.67	6666.67
16.62	3533.33	6633.33	6166.67	7058.33
16.64	3658.33	6408.33	5883.33	6675
16.66	3783.33	6191.67	5850	6233.33
16.68	3858.33	6408.33	5516.67	6891.67
16.7	3791.67	6641.67	5733.33	6625
16.72	3650	6366.67	5925	6450
16.74	3583.33	6575	6066.67	6650
16.76	3541.67	6566.67	5633.33	6575
16.78	3725	6283.33	5875	6550
16.8	3641.67	6650	6091.67	6641.67
16.82	3700	6533.33	6225	6516.67
16.84	3800	6441.67	6300	6791.67
16.86	3675	6750	6016.67	6925
16.88	3650	6366.67	5583.33	6475
16.9	3525	6816.67	5958.33	6958.33
16.92	3883.33	6658.33	6050	6191.67
16.94	3833.33	6525	5708.33	7133.33
16.96	3641.67	6850	5708.33	7025
16.98	3600	6491.67	5850	6775
17	3708.33	6516.67	6033.33	7275
17.02	3441.67	6850	5966.67	6608.33
17.04	3508.33	6408.33	6083.33	7200
17.06	3891.67	6516.67	6133.33	6900
17.08	3641.67	6650	5841.67	6841.67
17.1	3716.67	6766.67	6091.67	7033.33
17.12	3608.33	6600	6033.33	7033.33
17.14	3641.67	6608.33	5875	6825
17.16	3383.33	6958.33	6433.33	7300
17.18	3708.33	6266.67	6100	7125
17.2	3666.67	6716.67	5700	6833.33
17.22	3875	6441.67	5950	7000
17.24	3458.33	6541.67	6225	6666.67
17.26	3650	6350	6125	7416.67
17.28	3416.67	6500	6183.33	6858.33
17.3	3566.67	7016.67	6675	7266.67
17.32	3608.33	6683.33	6000	7025
17.34	3616.67	6908.33	6416.67	7475
17.36	4200	6425	6450	7158.33
17.38	3658.33	6758.33	6491.67	7608.33
17.4	3475	6858.33	6041.67	7141.67
17.42	3541.67	6591.67	6275	6716.67
17.44	3775	6666.67	6225	7466.67
17.46	3783.33	6650	6433.33	7633.33
17.48	3750	6833.33	6166.67	6775
17.5	3666.67	6641.67	6300	7008.33
17.52	3725	6541.67	6416.67	7408.33
17.54	3666.67	6683.33	6066.67	7483.33
17.56	3550	6308.33	6433.33	6916.67
17.58	3733.33	6708.33	6275	7833.33
17.6	3591.67	6650	6175	7841.67
17.62	3625	6625	6358.33	7358.33
17.64	3766.67	6941.67	6075	7716.67
17.66	3608.33	6791.67	6308.33	7116.67
17.68	3133.33	6816.67	6425	7283.33
17.7	3666.67	6850	6400	7525
17.72	3700	6891.67	6450	7358.33
17.74	3908.33	6841.67	6175	7400
17.76	3883.33	6775	6525	7508.33
17.78	4033.33	6675	6275	7575
17.8	3766.67	7075	6625	7616.67
17.82	3666.67	7383.33	6541.67	7425
17.84	3566.67	6733.33	6216.67	7691.67
17.86	3633.33	7075	7275	8108.33
17.88	3800	7083.33	6366.67	7458.33
17.9	3775	7025	6283.33	8100
17.92	3650	7400	6883.33	7833.33
17.94	3825	7625	6908.33	8308.33
17.96	4041.67	7216.67	6866.67	8108.33
17.98	3858.33	7100	6808.33	8216.67
18	3750	7283.33	6850	7975
18.02	3658.33	7200	6950	7908.33
18.04	3716.67	7241.67	7241.67	7975
18.06	3841.67	7066.67	6600	7916.67
18.08	3600	7741.67	6608.33	7766.67
18.1	3683.33	7158.33	7141.67	8166.67
18.12	4141.67	6991.67	7033.33	8291.67
18.14	3925	6925	7225	7833.33
18.16	3808.33	7433.33	7091.67	8266.67
18.18	3683.33	7216.67	6725	8400
18.2	3550	7075	6950	8416.67
18.22	3650	7500	7258.33	8275
18.24	3575	7166.67	7183.33	8908.33
18.26	4000	7541.67	7150	8500
18.28	3783.33	7591.67	7233.33	8441.67
18.3	3733.33	7375	7591.67	8208.33
18.32	3900	7525	7266.67	8925
18.34	3591.67	7425	7516.67	8200
18.36	3616.67	7550	7525	8650
18.38	3525	7666.67	7500	8725
18.4	3783.33	7566.67	7891.67	8941.67
18.42	3575	7816.67	7633.33	8516.67
18.44	3700	7783.33	7933.33	9383.33
18.46	3841.67	7816.67	7658.33	9308.33
18.48	3491.67	8166.67	7383.33	9275
18.5	3758.33	8416.67	7800	9391.67
18.52	3858.33	8175	8183.33	8966.67
18.54	4166.67	8208.33	7658.33	9333.33
18.56	3933.33	7916.67	8425	9616.67
18.58	3633.33	8158.33	8333.33	9650
18.6	3675	8225	7750	9141.67
18.62	3941.67	8391.67	8058.33	9791.67
18.64	3791.67	8566.67	8825	9966.67
18.66	3625	8100	8183.33	9791.67
18.68	3750	8425	8216.67	10250
18.7	3675	8283.33	8416.67	10550
18.72	3691.67	8033.33	8250	10708.3
18.74	3825	8641.67	8333.33	11008.3
18.76	3591.67	8458.33	8775	10583.3
18.78	3766.67	9041.67	9008.33	10475
18.8	4033.33	8758.33	8916.67	11025
18.82	3950	9025	8716.67	10958.3
18.84	3591.67	9341.67	8866.67	10891.7
18.86	3791.67	9208.33	8691.67	11091.7
18.88	3691.67	9375	8883.33	11250
18.9	3600	9791.67	8916.67	11750
18.92	3358.33	9150	9208.33	11225
18.94	3808.33	8916.67	9075	11366.7
18.96	3858.33	9258.33	9091.67	11741.7
18.98	3766.67	9350	9250	11508.3
19	4016.67	9733.33	9808.33	11841.7
19.02	4091.67	10033.3	9783.33	11850
19.04	4141.67	9550	9433.33	11641.7
19.06	3716.67	10291.7	9633.33	12025
19.08	3650	9541.67	9441.67	12316.7
19.1	3350	9441.67	9950	12908.3
19.12	3941.67	9741.67	10191.7	12250
19.14	3866.67	9891.67	9916.67	12800
19.16	3883.33	10208.3	9525	13450
19.18	3766.67	10008.3	10983.3	12533.3
19.2	4058.33	10766.7	10200	12858.3
19.22	3941.67	10433.3	10400	12908.3
19.24	3833.33	10116.7	10891.7	13200
19.26	3900	10458.3	10608.3	13033.3
19.28	3991.67	10225	10958.3	12816.7
19.3	3533.33	10208.3	10783.3	13658.3
19.32	3625	9766.67	10825	13641.7
19.34	3600	10375	10466.7	13583.3
19.36	3625	11025	10375	13383.3
19.38	3741.67	10433.3	10283.3	13650
19.4	3816.67	10650	11350	13350
19.42	3691.67	10258.3	10775	13916.7
19.44	3800	10800	10491.7	13258.3
19.46	4058.33	11400	11066.7	14158.3
19.48	3733.33	10641.7	11358.3	13466.7
19.5	3725	10583.3	10450	13291.7
19.52	3925	10575	11058.3	13925
19.54	3900	11158.3	11250	12900
19.56	3700	10908.3	10641.7	13658.3
19.58	3758.33	10525	10650	13241.7
19.6	3966.67	11025	10783.3	13375
19.62	3866.67	10708.3	11108.3	13458.3
19.64	3783.33	10583.3	10575	13533.3
19.66	3683.33	10975	10516.7	12533.3
19.68	3733.33	11316.7	9983.33	13141.7
19.7	4000	10933.3	10708.3	13100
19.72	3641.67	10766.7	10600	13066.7
19.74	4091.67	10475	10725	12658.3
19.76	3958.33	10333.3	10766.7	12500
19.78	4033.33	10100	10575	13525
19.8	3875	10483.3	10675	12650
19.82	3691.67	9966.67	10625	12225
19.84	3625	9841.67	11050	13333.3
19.86	3716.67	10591.7	10241.7	12775
19.88	3900	10508.3	10675	12516.7
19.9	3558.33	10525	10025	11933.3
19.92	3775	10291.7	10300	12808.3
19.94	3900	9858.33	9900	12741.7
19.96	3850	9866.67	9558.33	12541.7
19.98	3733.33	9466.67	9875	11708.3
20	3566.67	9975	9833.33	12250
20.02	3791.67	9675	9716.67	11858.3
20.04	3983.33	9416.67	9525	11983.3
20.06	3883.33	9216.67	9600	11541.7
20.08	3675	9616.67	9658.33	11175
20.1	3666.67	9466.67	9250	11133.3
20.12	3666.67	9583.33	9166.67	11091.7
20.14	3750	9050	9550	10925
20.16	3683.33	9233.33	9058.33	10933.3
20.18	3866.67	8733.33	9483.33	11116.7
20.2	3316.67	8925	9433.33	10475
20.22	3941.67	9258.33	8691.67	10983.3
20.24	3825	9241.67	9433.33	11108.3
20.26	3750	8958.33	9283.33	10916.7
20.28	4000	8933.33	8808.33	10483.3
20.3	3833.33	8908.33	8675	10416.7
20.32	3900	8691.67	9041.67	10800
20.34	3841.67	8533.33	8625	10391.7
20.36	3925	8408.33	8741.67	10758.3
20.38	3858.33	8491.67	8466.67	10508.3
20.4	3825	8266.67	8208.33	10575
20.42	3683.33	8400	8358.33	10591.7
20.44	3791.67	8825	7958.33	10150
20.46	3741.67	8516.67	8358.33	10233.3
20.48	3750	8316.67	8341.67	10500
20.5	3583.33	8558.33	8325	10325
20.52	3991.67	8108.33	8291.67	9883.33
20.54	3933.33	8183.33	7816.67	9708.33
20.56	3658.33	8150	8183.33	10041.7
20.58	3791.67	8608.33	8058.33	9658.33
20.6	3916.67	8083.33	8525	9325
20.62	3466.67	7900	8033.33	9625
20.64	3741.67	8291.67	7908.33	9358.33
20.66	3858.33	8133.33	8108.33	9116.67
20.68	4000	7933.33	8250	9350
20.7	3958.33	8058.33	7991.67	9275
20.72	3875	7700	7816.67	8816.67
20.74	4075	7958.33	7825	9308.33
20.76	3941.67	7925	7958.33	9366.67
20.78	3683.33	7941.67	7608.33	9091.67
20.8	3708.33	7966.67	7883.33	8658.33
20.82	3658.33	7808.33	8000	8525
20.84	3733.33	7333.33	7741.67	9041.67
20.86	3625	7925	8250	8958.33
20.88	3633.33	7858.33	7858.33	8691.67
20.9	3741.67	8058.33	7608.33	9058.33
20.92	3775	8016.67	7858.33	8875
20.94	3725	7891.67	7200	8991.67
20.96	4108.33	7641.67	7391.67	9158.33
20.98	3608.33	7283.33	7641.67	8941.67
21	3875	7933.33	7383.33	8666.67
21.02	3833.33	7458.33	7491.67	8658.33
21.04	3675	7833.33	7508.33	8775
21.06	4025	7591.67	7541.67	8858.33
21.08	4033.33	7958.33	7416.67	8908.33
21.1	3516.67	7891.67	7391.67	8691.67
21.12	3733.33	7491.67	7483.33	8583.33
21.14	3891.67	7741.67	7433.33	9033.33
21.16	3716.67	7525	7366.67	8725
21.18	3825	7825	7733.33	8750
21.2	3541.67	7850	7750	8566.67
21.22	3916.67	8241.67	7666.67	8575
21.24	4116.67	7825	7833.33	8333.33
21.26	3725	7858.33	7575	8608.33
21.28	3958.33	7841.67	7491.67	8708.33
21.3	3808.33	8066.67	7491.67	8183.33
21.32	3858.33	7675	7575	8675
21.34	3566.67	7558.33	7575	8216.67
21.36	3841.67	7650	7616.67	8916.67
21.38	4108.33	8258.33	7725	8541.67
21.4	3941.67	7833.33	7441.67	8758.33
21.42	3866.67	7700	7883.33	8491.67
21.44	3783.33	7700	6908.33	8491.67
21.46	3966.67	8100	7708.33	8225
21.48	3750	8058.33	7300	8600
21.5	3991.67	7916.67	7808.33	8216.67
21.52	3741.67	7575	7875	8308.33
21.54	3766.67	7816.67	7850	8508.33
21.56	3675	8183.33	7050	8775
21.58	3700	8166.67	7283.33	8566.67
21.6	3591.67	7733.33	7250	8716.67
21.62	3566.67	7633.33	7683.33	8158.33
21.64	3666.67	7941.67	7300	7958.33
21.66	3558.33	8275	7333.33	7925
21.68	3708.33	8775	7658.33	8658.33
21.7	3758.33	8641.67	7591.67	8500
21.72	3750	7991.67	7183.33	8516.67
21.74	3816.67	8233.33	7558.33	8633.33
21.76	3466.67	8308.33	7483.33	8941.67
21.78	3758.33	8175	7933.33	8825
21.8	3841.67	7875	7616.67	8725
21.82	3608.33	8208.33	7466.67	9058.33
21.84	3658.33	8083.33	7033.33	8758.33
21.86	3650	8533.33	7441.67	8425
21.88	3366.67	8516.67	7900	8775
21.9	3875	8183.33	7691.67	9091.67
21.92	3641.67	8200	7900	9216.67
21.94	3666.67	7841.67	7975	8883.33
21.96	3891.67	8508.33	8166.67	8208.33
21.98	3800	8291.67	7575	8458.33
22	4058.33	8150	7775	8750
22.02	3691.67	8183.33	7750	8916.67
22.04	3841.67	7900	7358.33	8575
22.06	3833.33	8333.33	7625	8558.33
22.08	3983.33	8650	7466.67	8500
22.1	3700	8400	8025	9158.33
22.12	3983.33	8575	7925	9033.33
22.14	3766.67	8283.33	7991.67	8808.33
22.16	3775	8525	7941.67	8541.67
22.18	3633.33	8391.67	8200	8775
22.2	4008.33	8433.33	7933.33	9383.33
22.22	3808.33	8683.33	8025	8858.33
22.24	3875	8366.67	7966.67	8916.67
22.26	3975	8908.33	7416.67	9100
22.28	3516.67	8400	7641.67	8908.33
22.3	3791.67	8075	7925	8441.67
22.32	3533.33	8008.33	7825	8575
22.34	3916.67	8450	8200	8658.33
22.36	3950	8200	7991.67	8950
22.38	3533.33	8375	7733.33	8875
22.4	3391.67	8866.67	7958.33	8741.67
22.42	3766.67	8275	7983.33	9158.33
22.44	3866.67	8591.67	7750	8733.33
22.46	3916.67	8233.33	7841.67	8966.67
22.48	4000	8383.33	8058.33	8683.33
22.5	3558.33	8325	7850	8833.33
22.52	3608.33	8816.67	7641.67	8800
22.54	4166.67	8300	7933.33	8875
22.56	3750	8566.67	8000	8433.33
22.58	3833.33	8125	7450	8541.67
22.6	3791.67	8291.67	8191.67	8883.33
22.62	4116.67	8275	8025	8841.67
22.64	3858.33	8583.33	7691.67	8766.67
22.66	3891.67	8391.67	7933.33	8841.67
22.68	4000	8141.67	7916.67	8375
22.7	4441.67	8025	8025	8850
22.72	3783.33	8383.33	7483.33	8933.33
22.74	4266.67	8575	8100	8108.33
22.76	4208.33	7925	7475	8608.33
22.78	3925	8700	7516.67	8908.33
22.8	4008.33	8175	7683.33	8633.33
22.82	4241.67	7841.67	7900	8700
22.84	4108.33	8083.33	7191.67	8450
22.86	4116.67	8000	7800	8491.67
22.88	3833.33	7741.67	7825	7825
22.9	4150	7416.67	7341.67	8483.33
22.92	4016.67	7933.33	7483.33	8583.33
22.94	4108.33	7875	7316.67	8416.67
22.96	4175	7541.67	7700	8108.33
22.98	4158.33	7666.67	7500	8166.67
23	4025	7625	7425	8300
23.02	4308.33	8083.33	7291.67	8333.33
23.04	3991.67	7616.67	7208.33	8241.67
23.06	4558.33	7441.67	7800	7933.33
23.08	4475	7100	7441.67	8075
23.1	4416.67	7675	7283.33	7783.33
23.12	4283.33	7366.67	7158.33	8358.33
23.14	4766.67	7591.67	7525	7808.33
23.16	4258.33	7216.67	7358.33	7883.33
23.18	4733.33	7066.67	7383.33	7566.67
23.2	4425	7116.67	7266.67	7816.67
23.22	4550	6800	6741.67	8041.67
23.24	5133.33	6608.33	6733.33	8350
23.26	4483.33	6508.33	7300	7741.67
23.28	5375	7025	7050	7733.33
23.3	5350	7033.33	7100	7916.67
23.32	5408.33	7075	6916.67	7875
23.34	5516.67	6858.33	7433.33	7991.67
23.36	6525	6791.67	6683.33	7941.67
23.38	6383.33	6600	6850	8508.33
23.4	6208.33	6608.33	6441.67	8333.33
23.42	7225	6916.67	6333.33	7883.33
23.44	7725	6616.67	6858.33	7775
23.46	8933.33	6791.67	6925	7916.67
23.48	9858.33	6666.67	6500	8658.33
23.5	10066.7	6633.33	6441.67	8258.33
23.52	10891.7	6733.33	6558.33	8650
23.54	12975	6608.33	6725	8491.67
23.56	12966.7	6841.67	6416.67	7775
23.58	14133.3	6233.33	6183.33	7933.33
23.6	14216.7	5983.33	6491.67	7716.67
23.62	15275	6316.67	6225	7741.67
23.64	15058.3	6100	6333.33	7458.33
23.66	15208.3	6508.33	6125	7291.67
23.68	14775	6250	6191.67	7391.67
23.7	14275	6191.67	6608.33	7125
23.72	13400	6358.33	6583.33	6816.67
23.74	13233.3	5925	6316.67	6958.33
23.76	12416.7	6375	6125	7116.67
23.78	11200	5800	6166.67	6791.67
23.8	10175	6183.33	6016.67	6650
23.82	9600	6266.67	6491.67	6350
23.84	8658.33	6216.67	6233.33	6858.33
23.86	7758.33	6316.67	6316.67	6450
23.88	6908.33	6283.33	6025	6483.33
23.9	6233.33	5908.33	5908.33	6758.33
23.92	5841.67	6016.67	5766.67	6783.33
23.94	5091.67	6083.33	6108.33	6958.33
23.96	5016.67	5858.33	6000	6900
23.98	4816.67	6508.33	5825	6566.67
24	4425	5916.67	5933.33	6241.67
24.02	4291.67	5816.67	5816.67	6833.33
24.04	4183.33	6225	5908.33	6508.33
24.06	4083.33	5716.67	5966.67	6708.33
24.08	4383.33	6125	5725	6375
24.1	4050	5650	6016.67	6508.33
24.12	4075	6050	5900	6241.67
24.14	3900	6216.67	6291.67	6816.67
24.16	3741.67	5683.33	6216.67	6300
24.18	3841.67	6016.67	5583.33	6258.33
24.2	3791.67	5666.67	6250	6283.33
24.22	3791.67	5750	6000	6441.67
24.24	3883.33	6091.67	5658.33	6616.67
24.26	3583.33	6025	5683.33	6450
24.28	4058.33	5875	5800	6333.33
24.3	3791.67	6016.67	5558.33	6491.67
24.32	3766.67	5308.33	5683.33	5975
24.34	3833.33	5741.67	5716.67	5891.67
24.36	3766.67	5541.67	5650	6358.33
24.38	3816.67	5650	6066.67	6000
24.4	3508.33	5766.67	5750	6533.33
24.42	3750	5958.33	5833.33	6091.67
24.44	3550	6158.33	5725	6016.67
24.46	3675	5483.33	5775	6208.33
24.48	3875	6050	5450	6566.67
24.5	3616.67	5625	5800	6200
24.52	3625	5850	5508.33	6150
24.54	3441.67	5433.33	5058.33	6058.33
24.56	3691.67	5841.67	5575	6133.33
24.58	3766.67	5225	5425	6183.33
24.6	3900	5450	5633.33	5825
24.62	3858.33	5616.67	5533.33	6358.33
24.64	3816.67	5550	5208.33	5966.67
24.66	3550	5558.33	5658.33	6266.67
24.68	3700	5483.33	5350	6316.67
24.7	3558.33	5566.67	5341.67	6175
24.72	3916.67	5433.33	5533.33	6375
24.74	3400	5558.33	5625	6325
24.76	3541.67	5591.67	5625	6100
24.78	3391.67	5608.33	5500	6091.67
24.8	3816.67	5658.33	6025	5800
24.82	3691.67	5391.67	5483.33	5916.67
24.84	3400	5383.33	5066.67	5991.67
24.86	3808.33	5616.67	5641.67	5741.67
24.88	3700	5783.33	5350	5808.33
24.9	3900	5633.33	5541.67	6050
24.92	3866.67	5550	5800	6375
24.94	3750	5491.67	5341.67	5916.67
24.96	3525	5058.33	5358.33	5841.67
24.98	3466.67	5633.33	5091.67	5875
25	3541.67	5391.67	5400	5700
25.02	3475	5425	5308.33	5666.67
25.04	3391.67	5266.67	5141.67	5766.67
25.06	3641.67	5116.67	5591.67	5725
25.08	3525	5758.33	5041.67	5908.33
25.1	3650	5500	5158.33	5783.33
25.12	3816.67	5450	5441.67	5750
25.14	3783.33	5408.33	5533.33	6041.67
25.16	3408.33	5358.33	5275	5816.67
25.18	3383.33	5366.67	5175	5775
25.2	3350	5158.33	5358.33	5658.33
25.22	3458.33	5816.67	5400	5941.67
25.24	3583.33	5508.33	5050	6266.67
25.26	3491.67	5300	5250	5400
25.28	3825	5283.33	5316.67	6058.33
25.3	3408.33	5225	5241.67	6225
25.32	3633.33	5275	5208.33	6016.67
25.34	3741.67	5033.33	5175	5883.33
25.36	3458.33	5408.33	5641.67	5933.33
25.38	3775	5875	5358.33	5783.33
25.4	3766.67	5275	5050	5833.33
25.42	3625	5466.67	5633.33	5441.67
25.44	3966.67	5316.67	5016.67	5441.67
25.46	3841.67	5158.33	5275	5441.67
25.48	3666.67	5408.33	5225	5425
25.5	3700	5175	5550	5175
25.52	3691.67	5258.33	5050	5558.33
25.54	3783.33	5408.33	5291.67	5733.33
25.56	3641.67	4933.33	5316.67	5591.67
25.58	3875	5183.33	5383.33	5825
25.6	3666.67	4933.33	5158.33	5941.67
25.62	3591.67	5058.33	5433.33	5566.67
25.64	3433.33	4775	5291.67	5533.33
25.66	3408.33	5166.67	5200	5458.33
25.68	3583.33	5116.67	4533.33	5791.67
25.7	3633.33	5083.33	5025	5733.33
25.72	3433.33	5041.67	4883.33	5558.33
25.74	3558.33	5025	4908.33	5008.33
25.76	3516.67	5208.33	4983.33	5608.33
25.78	3608.33	5291.67	5366.67	5425
25.8	3541.67	4941.67	5108.33	5008.33
25.82	3433.33	4900	5283.33	5575
25.84	3366.67	5308.33	5066.67	5541.67
25.86	3483.33	5066.67	5300	5525
25.88	3358.33	5166.67	4858.33	5725
25.9	3558.33	5091.67	4700	5566.67
25.92	3325	5091.67	5058.33	5608.33
25.94	3508.33	5275	4958.33	5483.33
25.96	3316.67	5275	5041.67	5725
25.98	3291.67	4858.33	5200	5575
26	3233.33	4975	5016.67	5775
26.02	3016.67	5416.67	4958.33	5416.67
26.04	3483.33	5025	4925	5641.67
26.06	3266.67	5233.33	5291.67	5716.67
26.08	3233.33	4433.33	4883.33	5566.67
26.1	3225	5158.33	5100	5025
26.12	3541.67	5316.67	5016.67	5333.33
26.14	3250	4975	5291.67	5833.33
26.16	3608.33	5025	5100	5100
26.18	3500	5008.33	4716.67	5350
26.2	3341.67	5483.33	4933.33	5391.67
26.22	3341.67	5091.67	5108.33	5600
26.24	3266.67	4808.33	5108.33	5283.33
26.26	3175	4558.33	4833.33	5125
26.28	3325	5091.67	5116.67	5316.67
26.3	3275	5375	4716.67	5175
26.32	3116.67	5025	4941.67	5275
26.34	3650	4833.33	4525	5500
26.36	3250	4966.67	5125	5058.33
26.38	3341.67	5266.67	5158.33	5275
26.4	3266.67	4608.33	4716.67	5700
26.42	3241.67	4933.33	4500	5441.67
26.44	3300	4833.33	5141.67	4458.33
26.46	3041.67	4725	4666.67	5158.33
26.48	3150	5075	4825	5108.33
26.5	3216.67	5091.67	4950	5016.67
26.52	3408.33	5233.33	4533.33	5366.67
26.54	3191.67	4966.67	4458.33	4700
26.56	3316.67	5041.67	4975	5316.67
26.58	3258.33	4791.67	4508.33	5300
26.6	3350	4858.33	4750	5016.67
26.62	3025	4925	5175	4925
26.64	3208.33	5133.33	4808.33	5108.33
26.66	3116.67	4691.67	4791.67	5316.67
26.68	3258.33	5075	5141.67	5708.33
26.7	3183.33	5066.67	5200	5516.67
26.72	3066.67	4841.67	4966.67	5433.33
26.74	3250	4800	5258.33	5291.67
26.76	3058.33	4866.67	4875	5208.33
26.78	3183.33	4558.33	4950	4858.33
26.8	3341.67	4675	4991.67	5450
26.82	3166.67	4708.33	4825	5225
26.84	3158.33	4850	4950	5058.33
26.86	3166.67	5025	4883.33	5475
26.88	3566.67	4866.67	4583.33	5116.67
26.9	3475	4733.33	4625	5400
26.92	3533.33	4716.67	4491.67	5341.67
26.94	3225	4408.33	4608.33	5166.67
26.96	3641.67	4883.33	4483.33	5066.67
26.98	3466.67	4841.67	4775	4825
27	3333.33	4541.67	4758.33	5116.67
27.02	3716.67	4983.33	4566.67	5216.67
27.04	3175	5008.33	4608.33	5341.67
27.06	3266.67	4875	4791.67	5025
27.08	3458.33	4866.67	4241.67	4991.67
27.1	3225	4791.67	4491.67	4791.67
27.12	3183.33	4958.33	4466.67	5083.33
27.14	3133.33	4583.33	4525	4908.33
27.16	3341.67	4733.33	4741.67	5241.67
27.18	3308.33	4825	4658.33	4975
27.2	3191.67	4600	4716.67	5083.33
27.22	3441.67	4841.67	4616.67	5200
27.24	3508.33	4516.67	4675	5025
27.26	3066.67	4875	4533.33	4983.33
27.28	3033.33	4633.33	4550	4600
27.3	3100	5133.33	4633.33	5341.67
27.32	3000	4566.67	4408.33	4950
27.34	3625	4941.67	4841.67	5225
27.36	3050	4891.67	4533.33	5166.67
27.38	3325	4833.33	4458.33	5166.67
27.4	3041.67	4983.33	4608.33	5041.67
27.42	3408.33	4441.67	4891.67	5358.33
27.44	3225	4716.67	4516.67	5233.33
27.46	3141.67	4633.33	4625	5150
27.48	3550	4416.67	4141.67	5183.33
27.5	3266.67	4750	4600	4991.67
27.52	3383.33	4875	4475	5341.67
27.54	3183.33	4800	4583.33	4958.33
27.56	3000	5083.33	4400	5125
27.58	3458.33	4683.33	4525	4825
27.6	3150	4541.67	4783.33	5325
27.62	3475	4958.33	4725	4733.33
27.64	3133.33	4741.67	4508.33	4983.33
27.66	3183.33	4808.33	4775	4816.67
27.68	3058.33	4908.33	4783.33	5241.67
27.7	3116.67	5025	4716.67	5200
27.72	3000	4683.33	4400	4875
27.74	3366.67	4416.67	4258.33	5016.67
27.76	3233.33	4558.33	4408.33	5333.33
27.78	3008.33	4475	4483.33	4925
27.8	3241.67	4866.67	4916.67	4858.33
27.82	3216.67	4791.67	4491.67	4866.67
27.84	3391.67	4958.33	4516.67	4783.33
27.86	3075	4541.67	4500	4733.33
27.88	3016.67	4541.67	4433.33	5083.33
27.9	3175	4683.33	4366.67	5016.67
27.92	3533.33	4400	4383.33	5100
27.94	3200	4575	4400	4941.67
27.96	3391.67	4500	4725	5108.33
27.98	3075	4433.33	4366.67	4675
28	3275	4583.33	4408.33	4566.67
28.02	3208.33	4483.33	4625	5008.33
28.04	3158.33	5000	4450	5116.67
28.06	2991.67	4741.67	4516.67	4741.67
28.08	3191.67	4733.33	4216.67	4916.67
28.1	3141.67	4483.33	4450	5050
28.12	3233.33	4641.67	4066.67	4858.33
28.14	3250	4583.33	4183.33	4816.67
28.16	2933.33	4625	4441.67	4691.67
28.18	2983.33	4558.33	4716.67	4725
28.2	3066.67	4591.67	4283.33	5041.67
28.22	3183.33	4975	4250	4791.67
28.24	3141.67	4183.33	4633.33	5008.33
28.26	2866.67	4500	4033.33	4808.33
28.28	3150	4775	3816.67	4775
28.3	3200	4800	4225	4966.67
28.32	2950	4775	4541.67	4958.33
28.34	2908.33	4616.67	4608.33	5450
28.36	2900	4433.33	4358.33	4850
28.38	2925	4633.33	4391.67	4791.67
28.4	3283.33	4833.33	4566.67	4966.67
28.42	3091.67	4291.67	4308.33	4983.33
28.44	3050	4675	4591.67	5258.33
28.46	2925	4675	4616.67	5075
28.48	3025	4575	4550	4816.67
28.5	3325	4458.33	4483.33	4991.67
28.52	3116.67	4383.33	4191.67	4758.33
28.54	2983.33	4550	4433.33	4708.33
28.56	3183.33	4800	4108.33	4658.33
28.58	3308.33	4525	4391.67	4600
28.6	3050	4608.33	4325	4741.67
28.62	3008.33	4566.67	4350	5000
28.64	2866.67	4341.67	4266.67	4958.33
28.66	3275	4425	4208.33	5016.67
28.68	2933.33	4466.67	4450	5000
28.7	3058.33	4666.67	4466.67	4950
28.72	3041.67	4375	4433.33	4966.67
28.74	3191.67	4400	4166.67	4491.67
28.76	3125	4466.67	4041.67	4575
28.78	3058.33	4091.67	4175	4683.33
28.8	3175	4500	4458.33	4175
28.82	2758.33	4216.67	4216.67	4616.67
28.84	2958.33	4508.33	3883.33	4650
28.86	2958.33	4541.67	4183.33	4925
28.88	3075	4291.67	4450	4950
28.9	3208.33	4400	4275	4758.33
28.92	3141.67	4366.67	4000	4791.67
28.94	3000	4341.67	4191.67	4433.33
28.96	2916.67	4166.67	3933.33	4966.67
28.98	3050	4508.33	3875	4533.33
29	3033.33	4650	4016.67	4591.67
29.02	2883.33	4383.33	3850	4225
29.04	3183.33	4433.33	4066.67	4925
29.06	2941.67	4458.33	4316.67	4775
29.08	2825	4191.67	3966.67	4375
29.1	2991.67	4266.67	4500	4833.33
29.12	2841.67	4250	4150	4516.67
29.14	2908.33	4475	4683.33	4258.33
29.16	2783.33	4266.67	4408.33	4400
29.18	3008.33	4550	4191.67	4166.67
29.2	2850	4275	4458.33	4850
29.22	3000	4766.67	4450	4558.33
29.24	3225	4575	3966.67	4433.33
29.26	3041.67	4391.67	4008.33	4350
29.28	2808.33	4500	4508.33	4325
29.3	3208.33	4325	4216.67	4341.67
29.32	2991.67	4416.67	4275	4400
29.34	3125	4516.67	4158.33	4525
29.36	3166.67	4258.33	4008.33	4383.33
29.38	2808.33	4150	4275	4341.67
29.4	2933.33	4441.67	4200	4658.33
29.42	2883.33	4475	4458.33	4641.67
29.44	3083.33	4241.67	4333.33	4175
29.46	3058.33	4650	4325	4333.33
29.48	2991.67	4450	3950	4683.33
29.5	2850	4058.33	4208.33	4683.33
29.52	2700	4358.33	4366.67	4341.67
29.54	2916.67	4683.33	3941.67	4333.33
29.56	2866.67	4441.67	4041.67	4616.67
29.58	2891.67	4375	3950	4383.33
29.6	3266.67	4425	3975	4325
29.62	2966.67	4466.67	4216.67	4458.33
29.64	3150	4191.67	3891.67	4141.67
29.66	2741.67	3916.67	3883.33	4300
29.68	2833.33	4383.33	3991.67	4191.67
29.7	3075	4125	3891.67	4325
29.72	2775	4058.33	3983.33	4375
29.74	2950	4083.33	3858.33	4533.33
29.76	2783.33	4250	4125	4558.33
29.78	3125	4050	4033.33	4541.67
29.8	2983.33	4433.33	4391.67	4475
29.82	3050	4183.33	3875	4266.67
29.84	2741.67	3950	3991.67	4641.67
29.86	2925	4233.33	4125	4383.33
29.88	2983.33	4466.67	3866.67	4500
29.9	2925	3950	3991.67	4383.33
29.92	3108.33	4066.67	3991.67	4400
29.94	2825	4016.67	3691.67	4600
29.96	2900	4375	4291.67	4725
29.98	2925	4300	4125	4266.67
30	3025	4416.67	3950	4466.67
30.02	3050	4241.67	4225	4183.33
30.04	2883.33	4166.67	4008.33	4450
30.06	2783.33	4066.67	4141.67	4308.33
30.08	2966.67	4033.33	3950	4483.33
30.1	2683.33	4441.67	3833.33	4550
30.12	3225	4250	3941.67	4400
30.14	2583.33	3625	3866.67	4525
30.16	3025	4216.67	4091.67	4383.33
30.18	3016.67	4083.33	4041.67	4558.33
30.2	3100	4383.33	3908.33	4283.33
30.22	2925	4133.33	3675	4641.67
30.24	2708.33	3875	4191.67	4233.33
30.26	3041.67	3800	3766.67	4300
30.28	2916.67	3891.67	3683.33	4208.33
30.3	3091.67	3941.67	4233.33	4100
30.32	3008.33	3975	4150	4125
30.34	2750	4391.67	3983.33	4358.33
30.36	2950	4066.67	4008.33	4316.67
30.38	3100	4041.67	3783.33	4600
30.4	3091.67	4375	3816.67	4091.67
30.42	2950	3941.67	3908.33	4075
30.44	3016.67	4133.33	4033.33	4291.67
30.46	2825	4025	3891.67	4166.67
30.48	2825	4183.33	3533.33	4558.33
30.5	3008.33	4108.33	3800	4275
30.52	3083.33	3975	4108.33	4350
30.54	2983.33	3758.33	3850	4258.33
30.56	2750	3975	3891.67	4083.33
30.58	2641.67	4166.67	3908.33	4616.67
30.6	2675	3766.67	4033.33	4116.67
30.62	2866.67	4008.33	3883.33	4216.67
30.64	2925	3925	4041.67	4191.67
30.66	2750	3925	3616.67	4625
30.68	2991.67	3916.67	3758.33	4233.33
30.7	2758.33	4300	3783.33	4658.33
30.72	2666.67	4208.33	4208.33	4058.33
30.74	3033.33	4025	3625	4225
30.76	3033.33	3883.33	4016.67	3808.33
30.78	2816.67	4008.33	3666.67	4016.67
30.8	2841.67	3825	3491.67	4541.67
30.82	2858.33	4133.33	3491.67	4066.67
30.84	2925	4158.33	3600	4283.33
30.86	2916.67	3941.67	4075	4208.33
30.88	2675	3975	3641.67	4100
30.9	2608.33	4125	3941.67	4000
30.92	2791.67	4058.33	3816.67	4300
30.94	3091.67	3891.67	3708.33	4300
30.96	2758.33	3741.67	3858.33	4491.67
30.98	2533.33	3425	3650	4283.33
31	2383.33	3925	3658.33	4266.67
31.02	2700	4008.33	3558.33	4283.33
31.04	2725	3841.67	3875	4025
31.06	2975	3941.67	3708.33	4133.33
31.08	2766.67	4000	3625	4316.67
31.1	2500	4075	3591.67	4275
31.12	2600	3858.33	3933.33	4275
31.14	2991.67	4408.33	3833.33	4016.67
31.16	2966.67	4000	3608.33	4183.33
31.18	2683.33	4033.33	4241.67	4158.33
31.2	2750	3933.33	4033.33	4166.67
31.22	2500	3875	3466.67	4358.33
31.24	2700	4008.33	3616.67	4158.33
31.26	2791.67	3758.33	3758.33	4266.67
31.28	2908.33	4100	3658.33	4216.67
31.3	2625	3925	3675	4208.33
31.32	2591.67	4125	3808.33	4041.67
31.34	2900	3883.33	3775	4433.33
31.36	2800	3908.33	3641.67	4358.33
31.38	2866.67	3666.67	3550	4108.33
31.4	2616.67	4200	3700	4508.33
31.42	2658.33	4100	3708.33	3958.33
31.44	3000	4000	3641.67	3900
31.46	2991.67	3816.67	3383.33	4100
31.48	2966.67	3516.67	3691.67	4066.67
31.5	2966.67	3891.67	3733.33	4116.67
31.52	2566.67	4158.33	3816.67	4108.33
31.54	2633.33	3841.67	3575	3816.67
31.56	2600	3933.33	4091.67	4066.67
31.58	2883.33	3975	3550	4450
31.6	2700	3641.67	3875	4200
31.62	2833.33	3600	3841.67	4091.67
31.64	2683.33	3833.33	3916.67	4050
31.66	2700	3975	4066.67	4150
31.68	2866.67	3950	3575	4100
31.7	2941.67	3833.33	3608.33	4233.33
31.72	2741.67	4083.33	3325	4308.33
31.74	2475	3941.67	3825	4150
31.76	2850	3450	3691.67	4241.67
31.78	2966.67	3783.33	3408.33	4016.67
31.8	2666.67	4066.67	3383.33	4150
31.82	2733.33	4083.33	3600	4441.67
31.84	2850	3691.67	3533.33	4250
31.86	2616.67	4416.67	3675	4458.33
31.88	2725	3666.67	3475	4325
31.9	2750	3725	3641.67	4200
31.92	2958.33	4316.67	3625	4216.67
31.94	2791.67	4250	3416.67	3950
31.96	2575	4050	3533.33	4083.33
31.98	2708.33	4275	3541.67	4200
32	2558.33	4058.33	3875	4125
32.02	2475	3925	3541.67	4091.67
32.04	2666.67	3808.33	3600	4333.33
32.06	2608.33	3941.67	3850	4025
32.08	2716.67	3600	3583.33	4508.33
32.1	2283.33	3883.33	3566.67	4116.67
32.12	2433.33	3775	3700	4300
32.14	2791.67	3816.67	3125	3941.67
32.16	2483.33	3783.33	3708.33	4550
32.18	2575	3741.67	3783.33	4300
32.2	2516.67	3725	4008.33	4208.33
32.22	2358.33	3825	3458.33	4233.33
32.24	2416.67	3958.33	3525	4083.33
32.26	2658.33	3775	3391.67	3975
32.28	2708.33	3608.33	3758.33	3783.33
32.3	2508.33	3866.67	3558.33	3950
32.32	2525	4050	3291.67	4158.33
32.34	2733.33	3858.33	3350	4083.33
32.36	2750	3683.33	3758.33	3866.67
32.38	2658.33	3658.33	3425	4183.33
32.4	2758.33	3633.33	3583.33	4100
32.42	2825	3841.67	3491.67	4191.67
32.44	2683.33	3408.33	3575	3950
32.46	2550	3683.33	3566.67	3808.33
32.48	2533.33	3875	3575	3866.67
32.5	2850	3533.33	3600	3916.67
32.52	2525	3716.67	3641.67	3808.33
32.54	2741.67	3841.67	3258.33	3866.67
32.56	2575	3533.33	3550	4100
32.58	2758.33	3800	3516.67	4075
32.6	2641.67	3608.33	3450	4066.67
32.62	2325	3466.67	3358.33	3875
32.64	2466.67	3841.67	3383.33	4025
32.66	2441.67	3908.33	3216.67	3941.67
32.68	2383.33	3866.67	3291.67	4016.67
32.7	2708.33	3791.67	3516.67	3966.67
32.72	2575	3650	3233.33	3616.67
32.74	2800	3725	3575	4225
32.76	2666.67	3733.33	3466.67	3508.33
32.78	2566.67	3725	3650	4041.67
32.8	2850	3925	3566.67	4041.67
32.82	3066.67	3733.33	3775	3841.67
32.84	2641.67	3508.33	3508.33	3908.33
32.86	2541.67	3766.67	3366.67	3883.33
32.88	2508.33	3750	3258.33	3791.67
32.9	2700	3641.67	3158.33	4116.67
32.92	2733.33	3750	3608.33	3908.33
32.94	2766.67	3725	3633.33	3725
32.96	2825	3558.33	3450	3958.33
32.98	2841.67	3775	3141.67	3808.33
33	2575	3616.67	3383.33	4108.33
33.02	2550	3733.33	3633.33	3858.33
33.04	2450	3525	3616.67	3858.33
33.06	2266.67	3525	3425	3941.67
33.08	2391.67	3641.67	3358.33	3883.33
33.1	2566.67	3466.67	3433.33	4133.33
33.12	2416.67	3383.33	3333.33	3741.67
33.14	2675	3500	3775	3816.67
33.16	2500	3708.33	3191.67	4025
33.18	2625	3841.67	3466.67	3925
33.2	2608.33	3466.67	3225	4050
33.22	2658.33	3591.67	3158.33	3691.67
33.24	2575	3741.67	3358.33	3633.33
33.26	2616.67	3566.67	3316.67	3808.33
33.28	2183.33	3550	3241.67	3891.67
33.3	2450	3208.33	3325	3891.67
33.32	2300	3691.67	3258.33	3866.67
33.34	2558.33	3691.67	3700	3933.33
33.36	2675	3700	3650	3683.33
33.38	2525	3633.33	3533.33	4008.33
33.4	2550	3458.33	3508.33	3575
33.42	2483.33	3400	3308.33	4100
33.44	2600	3475	3083.33	3616.67
33.46	2550	3808.33	3375	3608.33
33.48	2600	3475	3533.33	3591.67
33.5	2416.67	3566.67	3391.67	4016.67
33.52	2716.67	3541.67	3241.67	3650
33.54	2700	3766.67	3341.67	3708.33
33.56	2650	3608.33	3050	3550
33.58	2566.67	3533.33	3375	3633.33
33.6	2358.33	3400	3333.33	3575
33.62	2500	3333.33	3008.33	3983.33
33.64	2450	3591.67	3475	3758.33
33.66	2433.33	3391.67	3033.33	3650
33.68	2483.33	3400	3533.33	3583.33
33.7	2575	3575	3233.33	3625
33.72	2600	3350	3008.33	3875
33.74	2633.33	3466.67	3391.67	3766.67
33.76	2583.33	3458.33	3183.33	3466.67
33.78	2641.67	3608.33	3166.67	3766.67
33.8	2691.67	3550	3275	3966.67
33.82	2858.33	3483.33	3241.67	3858.33
33.84	2658.33	3508.33	3333.33	3691.67
33.86	2783.33	3583.33	3516.67	4091.67
33.88	2666.67	3291.67	3250	3816.67
33.9	2733.33	3416.67	3166.67	3700
33.92	3083.33	3241.67	3250	4125
33.94	2608.33	3791.67	3166.67	4133.33
33.96	2825	3458.33	3191.67	3650
33.98	2550	3633.33	3108.33	3866.67
34	2608.33	3466.67	2891.67	3741.67
34.02	2658.33	3475	3450	3591.67
34.04	3033.33	3483.33	3183.33	3775
34.06	2833.33	3375	3291.67	3825
34.08	2950	3358.33	3233.33	3691.67
34.1	2725	3291.67	3200	4233.33
34.12	2791.67	3583.33	3175	3866.67
34.14	2850	3525	3300	3533.33
34.16	2758.33	3375	3291.67	3683.33
34.18	2900	3483.33	3166.67	3866.67
34.2	3150	3658.33	3116.67	3491.67
34.22	2966.67	3500	3225	3725
34.24	3100	3233.33	3216.67	3791.67
34.26	3091.67	3116.67	3375	3583.33
34.28	2916.67	3450	3150	3775
34.3	3291.67	3250	3141.67	3691.67
34.32	3200	3325	3091.67	3958.33
34.34	3000	3600	3300	3766.67
34.36	3350	3483.33	3100	3850
34.38	3100	3450	3191.67	3708.33
34.4	3191.67	3408.33	3091.67	3825
34.42	3116.67	3300	2991.67	3491.67
34.44	3350	3491.67	2975	3950
34.46	3058.33	3225	3141.67	3758.33
34.48	3008.33	3341.67	3366.67	3741.67
34.5	3066.67	3433.33	3300	3341.67
34.52	2975	3233.33	3075	3583.33
34.54	2841.67	3208.33	3108.33	3308.33
34.56	2758.33	3350	3208.33	3383.33
34.58	2933.33	3183.33	2833.33	3716.67
34.6	2858.33	3675	3191.67	3900
34.62	3275	3600	2975	3625
34.64	2850	3225	3100	3975
34.66	3108.33	3491.67	3241.67	3591.67
34.68	3241.67	3350	3200	3766.67
34.7	3300	3550	2975	3658.33
34.72	3491.67	3283.33	3291.67	3566.67
34.74	3391.67	3408.33	3391.67	4158.33
34.76	3858.33	3158.33	3008.33	3866.67
34.78	4108.33	2941.67	3058.33	3933.33
34.8	3891.67	3416.67	3250	3908.33
34.82	4641.67	3100	3075	3700
34.84	5075	3125	3008.33	4125
34.86	5116.67	3366.67	3325	3991.67
34.88	6091.67	3250	3000	4166.67
34.9	6283.33	3375	2858.33	4275
34.92	6658.33	3475	3058.33	3966.67
34.94	8000	3058.33	3308.33	4116.67
34.96	8816.67	3391.67	3125	4066.67
34.98	8975	3225	2866.67	3516.67
35	9300	3075	3033.33	3766.67
35.02	9258.33	3566.67	2908.33	3600
35.04	9458.33	3300	2908.33	3691.67
35.06	10091.7	3400	3008.33	3733.33
35.08	9883.33	3325	3016.67	3391.67
35.1	9425	3300	3008.33	3391.67
35.12	9108.33	3058.33	3258.33	4091.67
35.14	8783.33	3208.33	2991.67	3533.33
35.16	8025	3016.67	3308.33	3683.33
35.18	7533.33	3158.33	2975	3808.33
35.2	6791.67	3350	2866.67	3391.67
35.22	6191.67	3183.33	2983.33	3391.67
35.24	5625	3316.67	3208.33	3441.67
35.26	5108.33	3225	2941.67	3500
35.28	4991.67	3058.33	3141.67	3708.33
35.3	4633.33	3241.67	3375	3641.67
35.32	4150	3333.33	2775	3658.33
35.34	4041.67	3458.33	2875	3558.33
35.36	3683.33	2916.67	3025	3425
35.38	3491.67	3058.33	3125	3608.33
35.4	3216.67	3200	3050	3450
35.42	2933.33	3166.67	3025	3800
35.44	3150	2983.33	3016.67	3541.67
35.46	3058.33	3133.33	2916.67	3633.33
35.48	3241.67	3233.33	3050	3666.67
35.5	3008.33	3450	2808.33	3375
35.52	3041.67	3308.33	3125	3616.67
35.54	2791.67	3466.67	3266.67	3733.33
35.56	3016.67	3116.67	3208.33	3408.33
35.58	3125	3058.33	3141.67	3425
35.6	2991.67	3250	3058.33	3133.33
35.62	3025	2916.67	3116.67	3566.67
35.64	3016.67	3258.33	2958.33	3200
35.66	3250	2991.67	2508.33	3800
35.68	3150	3091.67	3025	3591.67
35.7	3325	3033.33	2983.33	3666.67
35.72	3116.67	3191.67	2941.67	3583.33
35.74	3100	3250	3008.33	3433.33
35.76	3433.33	2975	3191.67	3708.33
35.78	3383.33	3291.67	3075	3300
35.8	3275	3075	2808.33	3325
35.82	3250	3308.33	2933.33	3333.33
35.84	3166.67	3091.67	2816.67	3433.33
35.86	3225	2991.67	2816.67	3216.67
35.88	3225	3033.33	2833.33	3341.67
35.9	3116.67	3100	3125	3475
35.92	2966.67	3383.33	2908.33	3766.67
35.94	2766.67	3108.33	2975	3441.67
35.96	3366.67	3158.33	3108.33	3266.67
35.98	2975	3150	2758.33	3658.33
36	2958.33	3058.33	3175	3416.67
36.02	2775	3058.33	3000	3525
36.04	2775	2941.67	2891.67	3366.67
36.06	2658.33	2983.33	2708.33	3708.33
36.08	2508.33	3083.33	3075	3591.67
36.1	2425	3266.67	3000	3525
36.12	2550	3000	2950	3216.67
36.14	2550	3058.33	2775	3125
36.16	2600	3083.33	2933.33	3458.33
36.18	2533.33	3166.67	2916.67	3508.33
36.2	2641.67	3133.33	2700	3391.67
36.22	2491.67	3100	2891.67	2983.33
36.24	2533.33	3058.33	2775	3300
36.26	2250	3016.67	2933.33	3425
36.28	2216.67	3100	2891.67	3366.67
36.3	2316.67	3141.67	2766.67	3250
36.32	2191.67	3266.67	2758.33	3683.33
36.34	2400	3158.33	3150	3350
36.36	2258.33	2991.67	2900	3441.67
36.38	2158.33	3008.33	3033.33	3050
36.4	2300	3266.67	2991.67	3216.67
36.42	2366.67	3241.67	2933.33	3475
36.44	2341.67	3291.67	3041.67	3200
36.46	2233.33	3083.33	2741.67	3550
36.48	2300	3266.67	3016.67	3741.67
36.5	2216.67	3058.33	2858.33	3500
36.52	2291.67	3241.67	3083.33	3191.67
36.54	2025	2900	2808.33	3383.33
36.56	2258.33	2933.33	2766.67	3108.33
36.58	2100	3133.33	2850	3125
36.6	2316.67	2766.67	2883.33	3141.67
36.62	2375	3041.67	2900	3433.33
36.64	2283.33	2950	3216.67	3408.33
36.66	2408.33	3050	3041.67	3141.67
36.68	2316.67	3016.67	2575	3208.33
36.7	2025	2750	2933.33	3300
36.72	2183.33	3108.33	2950	3433.33
36.74	2258.33	2883.33	2766.67	3483.33
36.76	2300	3008.33	2650	3375
36.78	2208.33	2858.33	2908.33	3333.33
36.8	2158.33	3116.67	2816.67	3125
36.82	2016.67	2875	2875	3116.67
36.84	1950	3025	2850	3433.33
36.86	2025	2883.33	2791.67	3691.67
36.88	2233.33	3083.33	2625	3166.67
36.9	2333.33	2883.33	2833.33	3083.33
36.92	2208.33	2975	2883.33	3433.33
36.94	2708.33	3300	3525	3516.67
36.96	2116.67	3216.67	2958.33	3025
36.98	2300	2933.33	2691.67	3441.67
37	2241.67	3133.33	2650	3533.33
37.02	1858.33	3250	2508.33	3250
37.04	2175	3083.33	2616.67	3175
37.06	2158.33	3058.33	2700	3216.67
37.08	2008.33	3025	2958.33	3325
37.1	2000	3183.33	2716.67	3100
37.12	2158.33	2741.67	2766.67	3291.67
37.14	2000	3066.67	2800	3275
37.16	2125	3025	2916.67	3441.67
37.18	2350	2841.67	2675	3541.67
37.2	2091.67	2725	2658.33	3166.67
37.22	2125	2966.67	2675	3366.67
37.24	2308.33	3050	2783.33	3433.33
37.26	2175	2975	2758.33	3616.67
37.28	2208.33	3125	2791.67	3333.33
37.3	2058.33	3141.67	2708.33	3533.33
37.32	2366.67	3016.67	2658.33	3325
37.34	2233.33	2916.67	2783.33	3233.33
37.36	2208.33	3025	2650	3325
37.38	2491.67	2775	2825	3600
37.4	2058.33	2991.67	3133.33	3391.67
37.42	2216.67	3083.33	2658.33	3291.67
37.44	2233.33	2850	2950	3225
37.46	2308.33	2883.33	2708.33	3400
37.48	2258.33	2675	2408.33	3558.33
37.5	2183.33	2650	3083.33	3266.67
37.52	2133.33	2958.33	2475	3300
37.54	2166.67	2741.67	2566.67	3200
37.56	2150	2791.67	2483.33	2933.33
37.58	2350	3183.33	2733.33	3266.67
37.6	2333.33	2983.33	2658.33	3416.67
37.62	2241.67	3141.67	2775	3316.67
37.64	2358.33	2900	2766.67	3375
37.66	2133.33	2925	2700	2941.67
37.68	2241.67	2850	2783.33	3250
37.7	2408.33	2825	2841.67	3516.67
37.72	2408.33	3141.67	2908.33	3341.67
37.74	2408.33	2958.33	2933.33	3091.67
37.76	2550	2933.33	2800	3275
37.78	2458.33	3133.33	2583.33	3366.67
37.8	2241.67	3083.33	2683.33	3300
37.82	2508.33	2608.33	2550	3466.67
37.84	2358.33	3083.33	2791.67	3300
37.86	2341.67	2475	2408.33	3358.33
37.88	2291.67	3083.33	2758.33	3566.67
37.9	2375	2800	2766.67	3266.67
37.92	2391.67	3050	2233.33	3466.67
37.94	2225	3075	2641.67	3133.33
37.96	2325	3208.33	2633.33	3008.33
37.98	2316.67	2875	2883.33	3141.67
38	2200	2808.33	2875	3158.33
38.02	2341.67	2641.67	2716.67	3250
38.04	2341.67	2866.67	2591.67	3283.33
38.06	2208.33	3033.33	2683.33	3375
38.08	2175	2950	2916.67	3508.33
38.1	2325	2983.33	2641.67	3066.67
38.12	2066.67	2825	2641.67	3125
38.14	2558.33	2741.67	2833.33	3008.33
38.16	2300	2933.33	2725	3158.33
38.18	2416.67	3025	2750	3300
38.2	2283.33	3000	2741.67	3208.33
38.22	2183.33	2925	2541.67	3308.33
38.24	2183.33	3041.67	2916.67	3616.67
38.26	2175	2966.67	2508.33	3275
38.28	2358.33	2908.33	2600	3066.67
38.3	2366.67	3233.33	2566.67	3291.67
38.32	2325	2633.33	2883.33	3241.67
38.34	2283.33	2858.33	3066.67	3266.67
38.36	2316.67	2875	2983.33	3483.33
38.38	2591.67	2858.33	2491.67	3033.33
38.4	2150	2916.67	2841.67	3450
38.42	2308.33	2883.33	3066.67	3216.67
38.44	2400	3075	2525	3183.33
38.46	2533.33	3300	2541.67	3391.67
38.48	2566.67	2966.67	2633.33	3350
38.5	2366.67	3008.33	2650	3591.67
38.52	2191.67	2708.33	2600	3283.33
38.54	2241.67	2833.33	2591.67	3400
38.56	2283.33	2900	2658.33	3050
38.58	2125	3125	2408.33	3383.33
38.6	2366.67	3058.33	2658.33	3358.33
38.62	2525	2900	2750	3266.67
38.64	2233.33	3200	2958.33	3291.67
38.66	2516.67	2883.33	3033.33	3125
38.68	2275	3166.67	2766.67	3250
38.7	2225	3008.33	2850	3008.33
38.72	2225	3091.67	2558.33	3266.67
38.74	2075	2966.67	2716.67	3125
38.76	2033.33	3216.67	2683.33	3408.33
38.78	2183.33	3066.67	2700	3400
38.8	2425	2875	2475	3150
38.82	2183.33	2925	2475	3350
38.84	2566.67	2925	2683.33	3100
38.86	2091.67	3108.33	2608.33	3333.33
38.88	2483.33	2816.67	2741.67	3100
38.9	2491.67	2858.33	2783.33	3316.67
38.92	2391.67	2875	2600	3358.33
38.94	2075	2783.33	2575	3441.67
38.96	2291.67	3025	2533.33	3550
38.98	2350	2883.33	2541.67	3250
39	2416.67	2958.33	2650	3050
39.02	2416.67	2916.67	2741.67	3450
39.04	2508.33	2666.67	2608.33	3408.33
39.06	2341.67	2750	2750	3716.67
39.08	2450	2783.33	2600	3508.33
39.1	2608.33	2775	2675	3458.33
39.12	2483.33	2658.33	2633.33	3475
39.14	2250	3033.33	2575	3416.67
39.16	2358.33	3033.33	2641.67	3241.67
39.18	2750	2933.33	2691.67	3325
39.2	2700	2666.67	2450	3316.67
39.22	2775	3000	2808.33	3475
39.24	2800	3016.67	2433.33	3391.67
39.26	3050	2958.33	2533.33	3316.67
39.28	2991.67	2883.33	2691.67	3575
39.3	3025	3050	2491.67	3450
39.32	3066.67	3183.33	2650	3466.67
39.34	3383.33	3133.33	2491.67	3608.33
39.36	3600	2950	2433.33	3666.67
39.38	3850	2983.33	2791.67	3675
39.4	4058.33	2925	2500	3666.67
39.42	4141.67	2916.67	2508.33	3366.67
39.44	4225	2841.67	2875	3158.33
39.46	4841.67	2850	2525	3558.33
39.48	5458.33	2875	2808.33	3825
39.5	5333.33	3025	2683.33	3308.33
39.52	5583.33	2733.33	2691.67	3558.33
39.54	6066.67	2650	2716.67	3575
39.56	6283.33	2958.33	2483.33	3658.33
39.58	7000	2766.67	2750	3741.67
39.6	6858.33	2908.33	2600	3616.67
39.62	7308.33	2900	2633.33	3558.33
39.64	7225	2791.67	2441.67	3416.67
39.66	7608.33	2941.67	3033.33	3708.33
39.68	7541.67	2541.67	2741.67	3300
39.7	8191.67	2916.67	2741.67	3116.67
39.72	7350	2783.33	2508.33	3516.67
39.74	7116.67	3033.33	2825	3383.33
39.76	7450	3083.33	2708.33	3708.33
39.78	7158.33	2716.67	2683.33	3458.33
39.8	6633.33	3133.33	2766.67	3575
39.82	6416.67	2741.67	2566.67	3408.33
39.84	5858.33	2825	2991.67	3691.67
39.86	5591.67	3025	2416.67	3191.67
39.88	5141.67	2916.67	2591.67	3458.33
39.9	4925	3000	2741.67	3691.67
39.92	4633.33	2875	2475	3600
39.94	4100	2891.67	2766.67	3400
39.96	4008.33	2866.67	2708.33	3583.33
39.98	3683.33	2800	2891.67	3500
40	3516.67	2983.33	2741.67	3658.33
40.02	3475	2858.33	2866.67	3525
40.04	3408.33	2775	2741.67	3433.33
40.06	2950	3033.33	2650	3250
40.08	2766.67	2791.67	2591.67	3433.33
40.1	2925	2933.33	2666.67	3191.67
40.12	3041.67	2891.67	2525	3166.67
40.14	2941.67	3058.33	2541.67	3333.33
40.16	2666.67	2516.67	2941.67	3408.33
40.18	2266.67	3133.33	2633.33	3325
40.2	2316.67	3058.33	2675	3483.33
40.22	2375	3241.67	2708.33	3591.67
40.24	2575	3000	2775	3150
40.26	2408.33	3183.33	2783.33	3466.67
40.28	2366.67	2841.67	2625	3375
40.3	2466.67	2933.33	2733.33	3500
40.32	2325	3208.33	2558.33	3000
40.34	2275	2916.67	2475	3691.67
40.36	2325	2883.33	2916.67	3550
40.38	2325	3016.67	2733.33	3583.33
40.4	2333.33	3033.33	2608.33	3475
40.42	2141.67	2800	2633.33	3308.33
40.44	2266.67	3100	2666.67	3425
40.46	2133.33	2950	2716.67	3800
40.48	2075	2891.67	2775	3691.67
40.5	2441.67	2841.67	2533.33	3441.67
40.52	2125	2808.33	2858.33	3241.67
40.54	2325	2833.33	2841.67	3391.67
40.56	2133.33	3191.67	2858.33	3358.33
40.58	1966.67	2650	2900	3466.67
40.6	2133.33	2941.67	2625	3383.33
40.62	2241.67	3025	2408.33	3500
40.64	1758.33	2875	2600	3666.67
40.66	2208.33	2708.33	2566.67	3575
40.68	2000	2883.33	2733.33	3283.33
40.7	2233.33	2850	2883.33	3566.67
40.72	2208.33	3033.33	2900	3383.33
40.74	2350	2541.67	2866.67	3616.67
40.76	2341.67	2691.67	2791.67	3308.33
40.78	2150	2825	2808.33	3358.33
40.8	1883.33	2808.33	2750	3541.67
40.82	1983.33	2733.33	2383.33	3258.33
40.84	2250	2925	2533.33	3725
40.86	2050	2800	2783.33	3200
40.88	2000	2975	2633.33	3283.33
40.9	2400	2750	2850	3441.67
40.92	1941.67	2841.67	2491.67	3200
40.94	2058.33	2900	2600	3250
40.96	2016.67	2941.67	2491.67	3558.33
40.98	2058.33	2966.67	2633.33	3558.33
41	2041.67	2866.67	2766.67	3500
41.02	2175	3083.33	2783.33	3225
41.04	1933.33	2941.67	2666.67	3300
41.06	1925	2966.67	2525	3408.33
41.08	2058.33	2650	2758.33	3308.33
41.1	2158.33	2941.67	2650	3216.67
41.12	1875	2933.33	2508.33	3041.67
41.14	2133.33	2808.33	2458.33	3483.33
41.16	2033.33	2650	2900	3408.33
41.18	1991.67	2875	2750	3100
41.2	2050	2850	2633.33	3408.33
41.22	2150	3008.33	2708.33	3100
41.24	1941.67	2708.33	2625	3133.33
41.26	2000	2833.33	2391.67	3183.33
41.28	1925	2883.33	2441.67	3350
41.3	2000	3025	2758.33	3725
41.32	1975	2825	2833.33	3583.33
41.34	1891.67	2916.67	2625	3491.67
41.36	2058.33	2808.33	2366.67	3166.67
41.38	1825	2825	2525	3108.33
41.4	1908.33	2850	2475	3066.67
41.42	2041.67	2958.33	2716.67	3216.67
41.44	1816.67	2816.67	2675	3175
41.46	1941.67	2691.67	2508.33	3158.33
41.48	1800	2916.67	2833.33	3050
41.5	1941.67	2983.33	2558.33	2916.67
41.52	1800	2833.33	2541.67	3241.67
41.54	2058.33	2575	2641.67	3058.33
41.56	2100	2591.67	2841.67	3133.33
41.58	2250	2433.33	2400	3083.33
41.6	1925	2733.33	2475	3183.33
41.62	1933.33	2891.67	2508.33	3108.33
41.64	1908.33	2825	2941.67	2783.33
41.66	1866.67	2950	2425	3283.33
41.68	1800	2791.67	2575	3100
41.7	1841.67	2716.67	2600	3300
41.72	1950	2658.33	2608.33	3233.33
41.74	1983.33	3025	2666.67	3033.33
41.76	1866.67	3283.33	2425	3266.67
41.78	1925	2741.67	2750	3058.33
41.8	1866.67	2683.33	2641.67	3316.67
41.82	1850	2725	2766.67	3216.67
41.84	1958.33	2891.67	2416.67	3233.33
41.86	1941.67	2658.33	2725	3241.67
41.88	2000	2866.67	2483.33	3300
41.9	1975	2800	2475	3133.33
41.92	2025	2616.67	2433.33	3375
41.94	2150	2725	2800	3158.33
41.96	1866.67	2833.33	2550	2983.33
41.98	1808.33	2475	2616.67	3000
42	2016.67	2600	2550	3175
42.02	1825	2675	2625	2858.33
42.04	1841.67	2641.67	2516.67	2858.33
42.06	1741.67	2525	2366.67	2900
42.08	2000	2791.67	2416.67	3175
42.1	1775	2650	2250	3108.33
42.12	2100	2808.33	2491.67	3200
42.14	1758.33	2691.67	2525	3141.67
42.16	2133.33	2816.67	2658.33	3216.67
42.18	2116.67	2791.67	2483.33	3033.33
42.2	2041.67	2783.33	2408.33	3008.33
42.22	1966.67	2700	2658.33	2850
42.24	2050	2883.33	2450	2900
42.26	1900	2808.33	2483.33	2700
42.28	2008.33	2558.33	2366.67	3050
42.3	2016.67	2600	2241.67	3091.67
42.32	1908.33	2566.67	2500	2891.67
42.34	1975	2933.33	2316.67	3183.33
42.36	2066.67	2800	2366.67	3158.33
42.38	1808.33	2916.67	2400	3291.67
42.4	1700	2800	2425	3183.33
42.42	1991.67	2850	2300	3266.67
42.44	2050	2716.67	2308.33	2858.33
42.46	1983.33	2608.33	2325	3233.33
42.48	1916.67	2266.67	2266.67	2991.67
42.5	2016.67	2883.33	2383.33	2858.33
42.52	2050	2691.67	2433.33	2933.33
42.54	1900	2625	2191.67	3016.67
42.56	2375	2758.33	2508.33	2933.33
42.58	2108.33	2350	2533.33	2791.67
42.6	2083.33	2558.33	2550	2841.67
42.62	2025	2991.67	2258.33	3050
42.64	2016.67	2791.67	2541.67	2783.33
42.66	2016.67	2741.67	2366.67	3333.33
42.68	1766.67	2641.67	2458.33	3008.33
42.7	1983.33	2858.33	2241.67	2750
42.72	2041.67	2516.67	2358.33	2958.33
42.74	2075	2841.67	2416.67	3266.67
42.76	2008.33	2508.33	2333.33	2808.33
42.78	1850	2675	2491.67	3075
42.8	1941.67	2625	2675	3041.67
42.82	2050	2766.67	2516.67	2933.33
42.84	1950	2591.67	2458.33	2841.67
42.86	1883.33	2450	2325	2941.67
42.88	2066.67	2575	2716.67	2741.67
42.9	2125	2675	2300	2700
42.92	2083.33	2733.33	2308.33	2733.33
42.94	1883.33	2816.67	2358.33	2800
42.96	2016.67	2500	2358.33	2633.33
42.98	2025	2600	2358.33	2766.67
43	1991.67	2408.33	2400	2816.67
43.02	1916.67	2533.33	2175	3075
43.04	1858.33	2708.33	2275	2983.33
43.06	1958.33	2900	2350	3041.67
43.08	1925	2816.67	2258.33	3150
43.1	1950	2616.67	2208.33	3008.33
43.12	1883.33	2841.67	2383.33	2800
43.14	1841.67	2525	2591.67	3033.33
43.16	1958.33	2591.67	2533.33	2841.67
43.18	1883.33	2125	2408.33	2583.33
43.2	2000	2591.67	2183.33	2600
43.22	1833.33	2633.33	2191.67	2691.67
43.24	1766.67	2575	2208.33	2775
43.26	1758.33	2900	2183.33	2808.33
43.28	1766.67	2491.67	2416.67	2483.33
43.3	1841.67	2716.67	2316.67	2833.33
43.32	1766.67	2441.67	2408.33	2850
43.34	2000	2566.67	2391.67	2708.33
43.36	1916.67	2650	2258.33	2508.33
43.38	1833.33	2641.67	2475	2775
43.4	1908.33	2500	2250	2866.67
43.42	1866.67	2683.33	1983.33	2691.67
43.44	1808.33	2625	2283.33	2850
43.46	1866.67	2466.67	2091.67	2841.67
43.48	1800	2450	2258.33	2708.33
43.5	1808.33	2541.67	2241.67	2858.33
43.52	1716.67	2650	2050	2800
43.54	1875	2575	2316.67	2666.67
43.56	1875	2616.67	2266.67	2650
43.58	1575	2566.67	2300	2875
43.6	1691.67	2466.67	2291.67	2816.67
43.62	2025	2525	2366.67	2800
43.64	1808.33	2650	2450	2750
43.66	2066.67	2316.67	2450	2641.67
43.68	1908.33	2541.67	2200	2691.67
43.7	1833.33	2508.33	2400	2866.67
43.72	1841.67	2591.67	2166.67	2891.67
43.74	1616.67	2633.33	2325	2700
43.76	1716.67	2800	2183.33	2475
43.78	1858.33	2800	2508.33	2416.67
43.8	1783.33	2441.67	2616.67	2516.67
43.82	1891.67	2591.67	2225	2700
43.84	1741.67	2658.33	2116.67	2675
43.86	1516.67	2641.67	2250	2766.67
43.88	1766.67	2600	2283.33	2725
43.9	1808.33	2558.33	2416.67	2883.33
43.92	1808.33	2758.33	2283.33	2841.67
43.94	1675	2541.67	2500	2691.67
43.96	1691.67	2441.67	2266.67	2800
43.98	1800	2625	2291.67	2566.67
44	1808.33	2725	2308.33	2816.67
44.02	1866.67	2250	2225	2716.67
44.04	1858.33	2316.67	2250	2741.67
44.06	1800	2316.67	2266.67	2550
44.08	1825	2416.67	2341.67	2558.33
44.1	1683.33	2675	2191.67	2583.33
44.12	1691.67	2450	2316.67	2458.33
44.14	1975	2291.67	2375	2508.33
44.16	1950	2450	2083.33	2908.33
44.18	1741.67	2383.33	2366.67	2666.67
44.2	1850	2483.33	2216.67	2841.67
44.22	1900	2591.67	2266.67	2666.67
44.24	1816.67	2600	2141.67	2650
44.26	1758.33	2391.67	2275	2783.33
44.28	1675	2675	2508.33	2600
44.3	1775	2516.67	2408.33	2575
44.32	1816.67	2533.33	2283.33	2700
44.34	1616.67	2441.67	2216.67	2750
44.36	1800	2591.67	2358.33	2666.67
44.38	1875	2700	2266.67	2666.67
44.4	1725	2400	2275	2616.67
44.42	1783.33	2441.67	2283.33	2550
44.44	1950	2533.33	2250	2541.67
44.46	1758.33	2383.33	2375	2541.67
44.48	1850	2466.67	2500	2616.67
44.5	1750	2375	2150	2775
44.52	1866.67	2341.67	2491.67	2683.33
44.54	2100	2700	2266.67	3150
44.56	2025	2625	2041.67	2700
44.58	1883.33	2391.67	2108.33	2525
44.6	1716.67	2533.33	1991.67	2533.33
44.62	1741.67	2383.33	2208.33	2675
44.64	1775	2508.33	2341.67	2775
44.66	1775	2516.67	2125	2841.67
44.68	1633.33	2816.67	2083.33	2575
44.7	1850	2625	2091.67	2683.33
44.72	1708.33	2175	2308.33	2616.67
44.74	2058.33	2350	2508.33	2691.67
44.76	1791.67	2158.33	2141.67	2633.33
44.78	1783.33	2333.33	2225	2591.67
44.8	1716.67	2550	2283.33	2633.33
44.82	1925	2800	2133.33	2783.33
44.84	1625	2558.33	2216.67	2641.67
44.86	1800	2516.67	2091.67	2541.67
44.88	1750	2458.33	2366.67	2425
44.9	1800	2525	2141.67	2666.67
44.92	1833.33	2433.33	2241.67	2975
44.94	1958.33	2525	2075	2608.33
[truncated: 2,253 more rows]

## Sheet: Fig2b
wavenumber	Transmittance			wavelength	Transmittance
	PVA	0% LDH	6% LDH		BPBA	LDH	BPBA-LDH
525.025	0.91749	0.29585	0.46146	526.471	0.93461	0.30924	0.62513
525.507	0.85678	0.46033	0.59915	528.4	0.93234	0.30719	0.61623
525.989	0.81104	0.58621	0.70707	530.328	0.90587	0.30377	0.61011
526.471	0.79523	0.61373	0.73899	532.257	0.89011	0.29905	0.60443
526.954	0.78501	0.63558	0.76238	534.185	0.90185	0.29307	0.59571
527.436	0.73205	0.65272	0.77728	536.114	0.92024	0.28606	0.58605
527.918	0.67956	0.66524	0.78806	538.042	0.92048	0.27818	0.57365
528.4	0.66102	0.67548	0.79779	539.971	0.89775	0.2691	0.56183
528.882	0.65265	0.66877	0.7932	541.899	0.89943	0.25926	0.54741
529.364	0.6483	0.67907	0.80144	543.828	0.88618	0.24849	0.53397
529.846	0.65195	0.68382	0.80443	545.756	0.87206	0.23721	0.5188
530.328	0.66251	0.69136	0.81101	547.685	0.86527	0.22549	0.50499
530.811	0.68038	0.69456	0.81519	549.613	0.85569	0.21426	0.4897
531.293	0.70541	0.699	0.82179	551.542	0.87716	0.20387	0.4729
531.775	0.73355	0.70106	0.82652	553.47	0.87193	0.1951	0.45703
532.257	0.75656	0.70436	0.83203	555.398	0.8541	0.18842	0.44706
532.739	0.76744	0.70599	0.8346	557.327	0.83889	0.1841	0.43932
533.221	0.76963	0.70837	0.83666	559.255	0.8224	0.18229	0.43529
533.703	0.77372	0.70908	0.83627	561.184	0.81002	0.18334	0.44012
534.185	0.78282	0.71023	0.83586	563.112	0.81992	0.18696	0.44766
534.667	0.79434	0.71005	0.83376	565.041	0.83906	0.19308	0.45905
535.149	0.80407	0.71051	0.83203	566.969	0.84829	0.20116	0.47141
535.632	0.80978	0.7105	0.82971	568.898	0.84839	0.21083	0.4812
536.114	0.81205	0.71129	0.82891	570.826	0.83615	0.22119	0.49486
536.596	0.81109	0.71178	0.82882	572.755	0.80402	0.23158	0.50465
537.078	0.80968	0.71323	0.83094	574.683	0.80646	0.24124	0.51505
537.56	0.81178	0.71458	0.83408	576.612	0.78402	0.25021	0.52274
538.042	0.81796	0.71689	0.8392	578.54	0.7926	0.25788	0.5285
538.524	0.83172	0.71923	0.84486	580.468	0.77439	0.26441	0.53259
539.006	0.85191	0.72278	0.85147	582.397	0.75698	0.26955	0.53428
539.489	0.8776	0.72639	0.85725	584.325	0.7372	0.27343	0.53382
539.971	0.90685	0.73056	0.86238	586.254	0.63847	0.27611	0.53358
540.453	0.93683	0.73386	0.86546	588.182	0.54735	0.27794	0.53209
540.935	0.96462	0.73699	0.86729	590.111	0.53214	0.27883	0.53001
541.417	0.98658	0.73875	0.86704	592.039	0.63718	0.27915	0.52591
541.899	0.99911	0.73983	0.86574	593.968	0.74023	0.27889	0.52228
542.381	1	0.73927	0.86287	595.896	0.79931	0.27816	0.51789
542.863	0.98958	0.73803	0.85957	597.825	0.83776	0.27703	0.51293
543.346	0.96901	0.73588	0.8556	599.753	0.80863	0.27574	0.50755
543.828	0.94247	0.73393	0.85207	601.682	0.78394	0.27413	0.50267
544.31	0.91375	0.732	0.84875	603.61	0.76236	0.27242	0.49721
544.792	0.88435	0.73098	0.84654	605.539	0.74032	0.27051	0.49158
545.274	0.85817	0.73078	0.84505	607.467	0.75407	0.26842	0.48558
545.756	0.83332	0.73206	0.84485	609.395	0.79266	0.26601	0.47907
546.238	0.8112	0.73396	0.84534	611.324	0.83973	0.26345	0.47228
546.72	0.79309	0.73668	0.84703	613.252	0.85332	0.26065	0.46611
547.202	0.78031	0.73935	0.84937	615.181	0.86798	0.25787	0.45954
547.685	0.77439	0.74218	0.85277	617.109	0.87524	0.25502	0.45302
548.167	0.77532	0.74389	0.85622	619.038	0.88722	0.25224	0.44613
548.649	0.78207	0.74452	0.85984	620.966	0.87496	0.24939	0.44022
549.131	0.79247	0.7433	0.86265	622.895	0.87466	0.24651	0.43448
549.613	0.80305	0.74083	0.86471	624.823	0.86291	0.24348	0.42842
550.095	0.81113	0.73724	0.86546	626.752	0.85773	0.24038	0.42117
550.577	0.81433	0.73404	0.86554	628.68	0.8461	0.23704	0.41497
551.059	0.81209	0.73208	0.86501	630.609	0.83379	0.2336	0.40817
551.542	0.8047	0.73281	0.86487	632.537	0.80497	0.22982	0.40126
552.024	0.79457	0.73636	0.86524	634.466	0.78286	0.22575	0.39355
552.506	0.78397	0.74266	0.86689	636.394	0.78481	0.22126	0.38578
552.988	0.77614	0.75072	0.86962	638.322	0.78439	0.21639	0.37822
553.47	0.77245	0.75961	0.87378	640.251	0.78619	0.2111	0.37084
553.952	0.77329	0.76793	0.87874	642.179	0.78946	0.20565	0.36285
554.434	0.77743	0.77512	0.88444	644.108	0.79737	0.19991	0.35511
554.916	0.78342	0.78044	0.89	646.036	0.78249	0.19399	0.34742
555.398	0.78888	0.78432	0.89523	647.965	0.77529	0.18784	0.33976
555.881	0.79243	0.78572	0.89896	649.893	0.77155	0.18166	0.33115
556.363	0.79081	0.78557	0.9012	651.822	0.76872	0.17514	0.32294
556.845	0.78365	0.78433	0.90149	653.75	0.75653	0.16855	0.31433
557.327	0.77125	0.7826	0.90037	655.679	0.75614	0.16261	0.30597
557.809	0.75536	0.7809	0.89809	657.607	0.73901	0.15614	0.29696
558.291	0.73597	0.7798	0.8956	659.536	0.72766	0.14924	0.28647
558.773	0.71761	0.77905	0.89297	661.464	0.71327	0.14241	0.27475
559.255	0.70202	0.77918	0.89082	663.393	0.6848	0.13549	0.26325
559.737	0.69015	0.7799	0.88889	665.321	0.63825	0.12858	0.25581
560.22	0.68237	0.78104	0.88734	667.25	0.57915	0.1215	0.24942
560.702	0.67847	0.78231	0.88578	669.178	0.54652	0.11442	0.23837
561.184	0.6777	0.78393	0.88446	671.106	0.57804	0.10722	0.23712
561.666	0.67986	0.78586	0.88314	673.035	0.64034	0.10019	0.23634
562.148	0.68476	0.78827	0.88217	674.963	0.66725	0.09351	0.23491
562.63	0.69331	0.79042	0.88139	676.892	0.66524	0.08747	0.23585
563.112	0.70507	0.79296	0.88144	678.82	0.66988	0.08197	0.23942
563.594	0.72095	0.79492	0.8819	680.749	0.69064	0.07737	0.2438
564.077	0.74023	0.79596	0.88298	682.677	0.70297	0.07371	0.24747
564.559	0.76161	0.79547	0.88427	684.606	0.70593	0.07048	0.25048
565.041	0.78075	0.79308	0.88564	686.534	0.70568	0.06812	0.25218
565.523	0.79857	0.78941	0.88699	688.463	0.69261	0.06685	0.25198
566.005	0.81162	0.78559	0.8885	690.391	0.68469	0.06651	0.24868
566.487	0.81964	0.78143	0.88969	692.32	0.66729	0.0672	0.24418
566.969	0.82371	0.77765	0.89069	694.248	0.65315	0.06871	0.24057
567.451	0.82532	0.77464	0.89123	696.177	0.63693	0.07106	0.24064
567.933	0.8265	0.77276	0.89161	698.105	0.60685	0.07401	0.2429
568.416	0.82824	0.77199	0.89182	700.033	0.57375	0.07759	0.2444
568.898	0.8303	0.77266	0.89236	701.962	0.52859	0.08155	0.24607
569.38	0.83107	0.77505	0.89332	703.89	0.46371	0.08569	0.25381
569.862	0.82963	0.77902	0.89497	705.819	0.40018	0.0896	0.26764
570.344	0.82534	0.78445	0.89699	707.747	0.39545	0.09323	0.28457
570.826	0.8181	0.79116	0.89929	709.676	0.47626	0.09612	0.30173
571.308	0.80883	0.79844	0.90123	711.604	0.57275	0.09829	0.31822
571.79	0.79854	0.80564	0.9026	713.533	0.62784	0.09954	0.33146
572.273	0.79025	0.81239	0.90328	715.461	0.64258	0.10004	0.34085
572.755	0.7847	0.81783	0.90316	717.39	0.64128	0.09973	0.34619
573.237	0.7837	0.82118	0.90219	719.318	0.63603	0.0989	0.34846
573.719	0.78795	0.82293	0.90092	721.247	0.62984	0.09744	0.34741
574.201	0.79767	0.82358	0.89951	723.175	0.61808	0.09556	0.34543
574.683	0.81268	0.82379	0.89837	725.104	0.60386	0.09318	0.34165
575.165	0.83153	0.82429	0.89745	727.032	0.59076	0.09057	0.33663
575.647	0.85177	0.82589	0.89697	728.96	0.57979	0.08764	0.3307
576.13	0.87032	0.82909	0.89678	730.889	0.56614	0.08456	0.3243
576.612	0.8849	0.83386	0.89704	732.817	0.5496	0.08126	0.31711
577.094	0.89318	0.84039	0.89767	734.746	0.53338	0.07797	0.30983
577.576	0.89397	0.84842	0.89887	736.674	0.51891	0.07449	0.30224
578.058	0.88756	0.85733	0.90038	738.603	0.5014	0.07106	0.29501
578.54	0.87512	0.86638	0.90214	740.531	0.47955	0.06759	0.28739
579.022	0.85853	0.87471	0.90371	742.46	0.45426	0.06421	0.28034
579.504	0.83945	0.88164	0.905	744.388	0.42488	0.06083	0.27347
579.986	0.81922	0.8867	0.90573	746.317	0.3877	0.05765	0.26734
580.468	0.79861	0.8899	0.90606	748.245	0.34032	0.05451	0.26097
580.951	0.77843	0.89148	0.90591	750.174	0.27647	0.05152	0.25485
581.433	0.75957	0.89198	0.90554	752.102	0.19459	0.04858	0.24837
581.915	0.74336	0.89185	0.90492	754.03	0.11195	0.04587	0.24254
582.397	0.731	0.89151	0.90426	755.959	0.09488	0.04326	0.23721
582.879	0.72351	0.89113	0.90347	757.888	0.11935	0.04083	0.23284
583.361	0.72104	0.89082	0.90275	759.816	0.08597	0.03847	0.22831
583.843	0.72353	0.89075	0.90218	761.744	0.06938	0.03634	0.2241
584.325	0.7298	0.89079	0.90178	763.673	0.1547	0.03432	0.21993
584.808	0.73889	0.89091	0.90132	765.601	0.26998	0.03257	0.2165
585.29	0.75	0.89116	0.9009	767.53	0.2916	0.03089	0.21295
585.772	0.76246	0.8915	0.90034	769.458	0.20286	0.02943	0.21004
586.254	0.77521	0.89181	0.8997	771.387	0.13499	0.02809	0.20713
586.736	0.78677	0.89178	0.89875	773.315	0.1495	0.02701	0.20489
587.218	0.79526	0.89108	0.89752	775.244	0.19294	0.026	0.20235
587.7	0.799	0.88942	0.8958	777.172	0.28401	0.02522	0.20066
588.182	0.79695	0.88675	0.89373	779.101	0.36673	0.02457	0.19919
588.664	0.78931	0.88318	0.89128	781.029	0.40417	0.02415	0.19822
589.147	0.77735	0.87906	0.88878	782.957	0.40311	0.02378	0.19752
589.629	0.76317	0.87481	0.88639	784.886	0.39861	0.02363	0.19738
590.111	0.74876	0.87094	0.88449	786.814	0.37567	0.02358	0.19732
590.593	0.73583	0.86786	0.88314	788.743	0.33709	0.02378	0.19802
591.075	0.72477	0.86572	0.88225	790.671	0.3203	0.02405	0.19864
591.557	0.7159	0.86481	0.88167	792.6	0.34126	0.02453	0.1999
592.039	0.70914	0.86542	0.88148	794.528	0.38387	0.02506	0.20131
592.521	0.70426	0.86767	0.88156	796.457	0.48582	0.0258	0.20285
593.004	0.7009	0.87143	0.88193	798.385	0.52257	0.02662	0.20398
593.486	0.69875	0.87629	0.88233	800.314	0.53641	0.02764	0.20633
593.968	0.69742	0.88157	0.88268	802.242	0.53178	0.02873	0.20839
594.45	0.6967	0.88647	0.88265	804.171	0.52048	0.03004	0.21048
594.932	0.69643	0.89024	0.88222	806.099	0.50732	0.03142	0.21154
595.414	0.69676	0.89233	0.88127	808.028	0.49457	0.03294	0.21239
595.896	0.6979	0.89252	0.88008	809.956	0.47828	0.03448	0.21357
596.378	0.70021	0.89088	0.87876	811.885	0.46195	0.03624	0.21595
596.861	0.70389	0.88775	0.87768	813.813	0.44646	0.03804	0.21793
597.343	0.70898	0.88361	0.87688	815.741	0.432	0.03997	0.22026
597.825	0.71516	0.87901	0.87655	817.67	0.41498	0.04184	0.22218
598.307	0.72191	0.87446	0.87654	819.598	0.39686	0.04384	0.22367
598.789	0.72842	0.87043	0.87689	821.527	0.37818	0.0458	0.22441
599.271	0.73393	0.86731	0.87745	823.455	0.36061	0.04782	0.22438
599.753	0.73768	0.86541	0.87832	825.384	0.34151	0.04973	0.22163
600.235	0.73928	0.8649	0.87944	827.312	0.32258	0.0517	0.21472
600.717	0.73853	0.86588	0.88096	829.241	0.30552	0.05355	0.20347
601.199	0.73578	0.86824	0.88279	831.169	0.28976	0.05537	0.1949
601.682	0.73161	0.87178	0.88492	833.098	0.27201	0.057	0.19584
602.164	0.72702	0.87615	0.88708	835.026	0.25222	0.05856	0.20653
602.646	0.72296	0.88097	0.88912	836.955	0.23105	0.05996	0.21956
603.128	0.72045	0.88586	0.89078	838.883	0.21126	0.06135	0.22911
603.61	0.72008	0.89049	0.89206	840.812	0.19223	0.06252	0.22988
604.092	0.72213	0.89462	0.89288	842.74	0.17443	0.0636	0.21944
604.574	0.72629	0.89808	0.89342	844.668	0.1594	0.06448	0.20301
605.057	0.73191	0.90074	0.89369	846.597	0.15025	0.06535	0.19611
605.539	0.73795	0.90257	0.89384	848.525	0.14732	0.06607	0.20302
606.021	0.74341	0.90357	0.89379	850.454	0.14874	0.06677	0.2166
606.503	0.74732	0.9038	0.89359	852.382	0.14923	0.06735	0.22688
606.985	0.74921	0.90337	0.89313	854.311	0.14725	0.06798	0.23121
607.467	0.74904	0.90241	0.89247	856.239	0.14333	0.06848	0.2319
607.949	0.74744	0.90101	0.89153	858.168	0.13847	0.06899	0.23503
608.431	0.7453	0.89921	0.89035	860.096	0.128	0.06942	0.24004
608.913	0.74372	0.89702	0.88879	862.025	0.1022	0.06993	0.24436
609.395	0.74355	0.89437	0.88682	863.953	0.06931	0.07044	0.24745
609.878	0.74537	0.89124	0.88428	865.882	0.05887	0.07107	0.2522
610.36	0.74915	0.8877	0.88125	867.81	0.05986	0.07172	0.25834
610.842	0.75454	0.88394	0.8778	869.739	0.05603	0.07253	0.26449
611.324	0.76072	0.88032	0.87429	871.667	0.04878	0.07346	0.26934
611.806	0.76687	0.87724	0.87103	873.596	0.04215	0.07467	0.27344
612.288	0.77208	0.87507	0.86844	875.524	0.03726	0.07604	0.27662
612.77	0.77579	0.87397	0.86668	877.452	0.0383	0.0777	0.28009
613.252	0.77766	0.8739	0.86582	879.381	0.04811	0.07957	0.28373
613.735	0.77781	0.87457	0.86562	881.309	0.06233	0.08172	0.28788
614.217	0.77657	0.8756	0.86584	883.238	0.06889	0.08404	0.29228
614.699	0.77453	0.87659	0.86608	885.166	0.07333	0.08662	0.29749
615.181	0.77219	0.87728	0.86622	887.095	0.07896	0.08934	0.30288
615.663	0.76998	0.87757	0.86611	889.023	0.07855	0.09228	0.30815
616.145	0.76804	0.87749	0.86586	890.952	0.07296	0.0953	0.31279
616.627	0.76635	0.87718	0.8655	892.88	0.06992	0.09844	0.31742
617.109	0.76464	0.87681	0.86516	894.808	0.07193	0.10157	0.32166
617.591	0.76264	0.87652	0.86481	896.737	0.07933	0.10475	0.32612
618.074	0.75999	0.87647	0.8645	898.665	0.09008	0.10787	0.33016
618.556	0.75656	0.87681	0.86417	900.594	0.10456	0.11101	0.33424
619.038	0.75226	0.87765	0.86391	902.522	0.12148	0.11407	0.33841
619.52	0.74728	0.87902	0.86371	904.451	0.14134	0.11715	0.3427
620.002	0.74181	0.88085	0.86368	906.379	0.1634	0.12013	0.34679
620.484	0.73617	0.88296	0.86373	908.308	0.18721	0.12308	0.35094
620.966	0.73054	0.88509	0.86387	910.236	0.21141	0.12591	0.35461
621.448	0.72516	0.88695	0.86395	912.165	0.2373	0.12871	0.35814
621.931	0.72013	0.88832	0.864	914.093	0.26519	0.13136	0.36144
622.413	0.71566	0.88907	0.86394	916.022	0.29374	0.13396	0.36467
622.895	0.7119	0.88919	0.86392	917.95	0.32034	0.13644	0.36712
623.377	0.70908	0.88872	0.86392	919.879	0.34636	0.13886	0.36929
623.859	0.70723	0.88778	0.86402	921.807	0.37168	0.14114	0.37095
624.341	0.70635	0.88642	0.86412	923.736	0.39493	0.14339	0.37226
624.823	0.70613	0.88474	0.86414	925.664	0.41499	0.14552	0.37302
625.305	0.70625	0.88281	0.86393	927.592	0.43442	0.14761	0.37361
625.788	0.7062	0.88078	0.86347	929.521	0.45336	0.14962	0.37357
626.27	0.70567	0.8788	0.86276	931.449	0.46856	0.15161	0.37317
626.752	0.70443	0.87708	0.86199	933.378	0.47804	0.15352	0.37255
627.234	0.70261	0.87581	0.86127	935.306	0.48499	0.15541	0.37268
627.716	0.70046	0.87514	0.8608	937.235	0.49088	0.15723	0.37302
628.198	0.69848	0.87508	0.86055	939.163	0.49321	0.15904	0.37356
628.68	0.6971	0.8756	0.86049	941.092	0.48737	0.1608	0.37369
629.162	0.69677	0.87655	0.86039	943.02	0.47289	0.1626	0.37276
629.644	0.69766	0.87776	0.86012	944.949	0.44849	0.16434	0.36903
630.126	0.69988	0.87905	0.85947	946.877	0.40552	0.16611	0.36198
630.609	0.70322	0.88025	0.8584	948.806	0.32971	0.16791	0.35157
631.091	0.7075	0.88121	0.85685	950.734	0.22313	0.16978	0.34047
631.573	0.71236	0.88182	0.85493	952.663	0.13447	0.17166	0.333
632.055	0.71752	0.882	0.85265	954.591	0.09857	0.17365	0.332
632.537	0.72267	0.88172	0.85016	956.519	0.06317	0.17566	0.33696
633.019	0.72762	0.88099	0.84746	958.448	0.0611	0.17783	0.34617
633.501	0.73219	0.87988	0.84472	960.376	0.16612	0.1801	0.35602
633.984	0.73632	0.8785	0.84195	962.305	0.34687	0.18255	0.36425
634.466	0.73988	0.87696	0.83933	964.233	0.50739	0.18508	0.36975
634.948	0.74279	0.87541	0.83688	966.162	0.60589	0.18781	0.3731
635.43	0.74488	0.87391	0.83474	968.09	0.65489	0.1907	0.37437
635.912	0.74604	0.87251	0.83288	970.019	0.67772	0.19378	0.37463
636.394	0.74607	0.87119	0.83135	971.947	0.69818	0.19698	0.37429
636.876	0.74494	0.86993	0.83003	973.876	0.71997	0.20042	0.37394
637.358	0.74259	0.86872	0.82894	975.804	0.73357	0.20407	0.3738
637.84	0.73922	0.86762	0.82798	977.733	0.73805	0.20795	0.37458
638.322	0.73501	0.86671	0.8272	979.661	0.74404	0.21206	0.3761
638.805	0.73035	0.8661	0.82658	981.59	0.7503	0.21644	0.37899
639.287	0.72559	0.86586	0.82618	983.518	0.73861	0.22106	0.38305
639.769	0.7212	0.866	0.82595	985.447	0.69315	0.22598	0.38837
640.251	0.7175	0.86647	0.8259	987.375	0.61772	0.23113	0.3941
640.733	0.71486	0.86713	0.82593	989.303	0.5585	0.23656	0.39998
641.215	0.71344	0.86782	0.826	991.232	0.59423	0.24224	0.40534
641.697	0.71341	0.86842	0.82601	993.16	0.68661	0.24824	0.40987
642.179	0.71472	0.8688	0.82598	995.089	0.75304	0.25449	0.4129
642.662	0.7173	0.86889	0.82587	997.017	0.78951	0.26101	0.41383
643.144	0.72082	0.86868	0.8257	998.946	0.81057	0.26774	0.41112
643.626	0.72494	0.86815	0.82542	1000.87	0.81954	0.27478	0.4029
644.108	0.72915	0.86733	0.82503	1002.8	0.82283	0.28202	0.38821
644.59	0.73303	0.8663	0.82443	1004.73	0.82797	0.28953	0.3701
645.072	0.73613	0.86513	0.82364	1006.66	0.83462	0.29725	0.35329
645.554	0.73824	0.86396	0.82261	1008.59	0.83628	0.30522	0.34335
646.036	0.73921	0.86293	0.82143	1010.52	0.83321	0.31338	0.34193
646.519	0.73914	0.86216	0.82016	1012.45	0.8322	0.32177	0.3453
647.001	0.73818	0.86175	0.81895	1014.37	0.83554	0.33033	0.34781
647.483	0.73665	0.86173	0.81785	1016.3	0.83664	0.33907	0.34757
647.965	0.73479	0.86208	0.81696	1018.23	0.83251	0.34793	0.3447
648.447	0.73291	0.86271	0.81625	1020.16	0.828	0.3569	0.34111
648.929	0.73119	0.86352	0.81573	1022.09	0.82832	0.3659	0.33883
649.411	0.7298	0.86439	0.81531	1024.02	0.82975	0.37492	0.34101
649.893	0.72876	0.86525	0.815	1025.94	0.82747	0.38389	0.34918
650.375	0.72808	0.866	0.81469	1027.87	0.82266	0.39281	0.36324
650.857	0.72759	0.8666	0.81439	1029.8	0.82109	0.40159	0.38048
651.34	0.72717	0.86697	0.814	1031.73	0.82226	0.41021	0.39731
651.822	0.72655	0.86707	0.8135	1033.66	0.82067	0.41858	0.41155
652.304	0.72561	0.86688	0.8128	1035.59	0.81425	0.42671	0.42434
652.786	0.72417	0.8664	0.81192	1037.52	0.80858	0.43453	0.43681
653.268	0.72228	0.86571	0.81084	1039.44	0.80638	0.44204	0.45002
653.75	0.72003	0.86491	0.80963	1041.37	0.80424	0.44925	0.46294
654.232	0.71768	0.86415	0.80834	1043.3	0.79787	0.45625	0.4748
654.715	0.71546	0.86355	0.80708	1045.23	0.79038	0.46314	0.48552
655.197	0.71366	0.86322	0.80584	1047.16	0.78564	0.47003	0.49578
655.679	0.71243	0.86317	0.80466	1049.09	0.78284	0.47698	0.50652
656.161	0.71193	0.86338	0.80348	1051.01	0.77745	0.48415	0.51794
656.643	0.71212	0.86378	0.80232	1052.94	0.76984	0.49164	0.52935
657.125	0.71298	0.86428	0.80113	1054.87	0.76412	0.49956	0.5409
657.607	0.71434	0.8648	0.79998	1056.8	0.76151	0.50792	0.55323
658.089	0.71605	0.86526	0.79887	1058.73	0.75755	0.51666	0.56641
658.571	0.71788	0.86561	0.79789	1060.66	0.74993	0.52565	0.58198
659.053	0.71966	0.86582	0.79703	1062.59	0.74094	0.53475	0.60117
659.536	0.72116	0.86584	0.79633	1064.51	0.73438	0.54379	0.6209
660.018	0.72228	0.86568	0.7957	1066.44	0.72892	0.55264	0.63896
660.5	0.72291	0.86535	0.79514	1068.37	0.72135	0.56121	0.65486
660.982	0.72309	0.86489	0.79456	1070.3	0.71203	0.56944	0.66886
661.464	0.72287	0.86435	0.794	1072.23	0.70386	0.57726	0.68097
661.946	0.72241	0.86379	0.79339	1074.16	0.69639	0.58465	0.69119
662.428	0.72181	0.86325	0.7928	1076.08	0.68579	0.59164	0.69961
662.91	0.72123	0.86277	0.79218	1078.01	0.66932	0.59832	0.7065
663.393	0.72069	0.86234	0.79157	1079.94	0.64454	0.60484	0.71251
663.875	0.72028	0.86199	0.79092	1081.87	0.59893	0.61132	0.71875
664.357	0.71995	0.86172	0.79024	1083.8	0.53697	0.61781	0.72562
664.839	0.71973	0.86159	0.7894	1085.73	0.53717	0.62438	0.73279
665.321	0.71959	0.86166	0.78841	1087.65	0.60224	0.63105	0.7402
665.803	0.71965	0.86201	0.78724	1089.58	0.63991	0.63785	0.74742
666.285	0.71997	0.86264	0.78603	1091.51	0.64922	0.64479	0.75407
666.767	0.72063	0.86353	0.78486	1093.44	0.6414	0.65187	0.75983
667.25	0.72157	0.86454	0.78387	1095.37	0.61801	0.65911	0.76492
667.732	0.72274	0.86558	0.78306	1097.3	0.57506	0.66652	0.7699
668.214	0.72399	0.86651	0.78249	1099.23	0.51878	0.67409	0.77482
668.696	0.72523	0.86725	0.7821	1101.15	0.49627	0.68179	0.77912
669.178	0.72633	0.86773	0.78195	1103.08	0.56189	0.68958	0.7826
669.66	0.72724	0.86795	0.78197	1105.01	0.62339	0.69743	0.78463
670.142	0.72784	0.86792	0.78218	1106.94	0.63038	0.70531	0.78532
670.624	0.72816	0.86768	0.78249	1108.87	0.62068	0.71318	0.78499
671.106	0.72813	0.86731	0.78283	1110.8	0.6065	0.721	0.78402
671.589	0.72787	0.86688	0.78306	1112.72	0.5918	0.72876	0.78329
672.071	0.72746	0.86647	0.78312	1114.65	0.58225	0.73644	0.78466
672.553	0.72713	0.86615	0.78301	1116.58	0.57304	0.74406	0.78899
673.035	0.72696	0.86596	0.78281	1118.51	0.56037	0.75162	0.79596
673.517	0.72703	0.86589	0.78256	1120.44	0.54405	0.75912	0.80321
673.999	0.72727	0.86596	0.7823	1122.37	0.5245	0.76656	0.80917
674.481	0.72766	0.86617	0.78201	1124.3	0.49861	0.77393	0.81384
674.963	0.7281	0.86651	0.7817	1126.22	0.47035	0.78125	0.81755
675.446	0.72858	0.86698	0.78135	1128.15	0.43862	0.7885	0.82063
675.928	0.72904	0.86755	0.781	1130.08	0.37046	0.79568	0.82364
676.41	0.72957	0.86821	0.78065	1132.01	0.28577	0.80277	0.8256
676.892	0.73018	0.8689	0.78038	1133.94	0.29062	0.80977	0.82588
677.374	0.73096	0.86961	0.78023	1135.87	0.33655	0.81665	0.8245
677.856	0.73191	0.87029	0.78029	1137.8	0.32817	0.82341	0.82252
678.338	0.73302	0.87087	0.78057	1139.72	0.28691	0.83003	0.82124
678.82	0.73416	0.87131	0.78109	1141.65	0.22873	0.83652	0.82205
679.302	0.73519	0.87155	0.78177	1143.58	0.18047	0.84285	0.82517
679.784	0.73589	0.87156	0.78257	1145.51	0.20545	0.84904	0.82952
680.267	0.73613	0.87135	0.7834	1147.44	0.31167	0.85506	0.83337
680.749	0.73579	0.87097	0.78422	1149.37	0.38729	0.86093	0.83571
681.231	0.73493	0.87048	0.78498	1151.3	0.40289	0.86667	0.83689
681.713	0.73363	0.86995	0.78569	1153.22	0.39826	0.8723	0.83822
682.195	0.73209	0.86945	0.78633	1155.15	0.3864	0.87777	0.84005
682.677	0.73049	0.86903	0.78692	1157.08	0.37346	0.88311	0.84263
683.159	0.72905	0.8687	0.78743	1159.01	0.36288	0.8883	0.84515
683.641	0.72786	0.86847	0.7879	1160.94	0.35136	0.89339	0.84691
684.124	0.72702	0.86833	0.78831	1162.87	0.33486	0.89836	0.84759
684.606	0.72649	0.86826	0.78872	1164.79	0.31293	0.90324	0.8476
685.088	0.72629	0.86826	0.78915	1166.72	0.28952	0.90807	0.8474
685.57	0.72632	0.8683	0.78965	1168.65	0.26753	0.91284	0.84782
686.052	0.72658	0.86839	0.79025	1170.58	0.24644	0.9175	0.84899
686.534	0.72703	0.86848	0.79098	1172.51	0.22211	0.92205	0.85042
687.016	0.72772	0.86858	0.79181	1174.44	0.19176	0.92649	0.85093
687.498	0.72863	0.86866	0.79276	1176.37	0.15557	0.93082	0.85021
687.981	0.72983	0.86873	0.79379	1178.29	0.11807	0.93502	0.84891
688.463	0.73131	0.8688	0.79492	1180.22	0.08714	0.93907	0.84826
688.945	0.73308	0.86888	0.79614	1182.15	0.07161	0.94296	0.84909
689.427	0.73502	0.869	0.79744	1184.08	0.07332	0.94674	0.85167
689.909	0.73707	0.86915	0.79881	1186.01	0.08968	0.95037	0.85484
690.391	0.73903	0.86932	0.80022	1187.94	0.11646	0.95385	0.85771
690.873	0.74081	0.86948	0.80162	1189.86	0.1487	0.95718	0.85935
691.355	0.74225	0.8696	0.803	1191.79	0.17886	0.96039	0.85945
691.837	0.74333	0.86965	0.80432	1193.72	0.19945	0.96349	0.8586
692.32	0.744	0.86962	0.80558	1195.65	0.20575	0.96645	0.85771
692.802	0.74433	0.86952	0.80679	1197.58	0.1989	0.96925	0.85729
693.284	0.74434	0.86938	0.80799	1199.51	0.18325	0.97195	0.85786
693.766	0.7441	0.86922	0.80918	1201.43	0.16454	0.97456	0.85917
694.248	0.7436	0.86907	0.8104	1203.36	0.14731	0.97708	0.86013
694.73	0.7429	0.86899	0.81165	1205.29	0.13495	0.97947	0.86014
695.212	0.74199	0.869	0.81296	1207.22	0.12953	0.98174	0.85965
695.694	0.74093	0.86912	0.81434	1209.15	0.13281	0.98389	0.85895
696.177	0.73978	0.86938	0.81582	1211.08	0.1454	0.98592	0.85881
696.659	0.73866	0.86975	0.8174	1213.01	0.16654	0.98782	0.85936
697.141	0.73766	0.87022	0.81908	1214.93	0.19355	0.98958	0.8605
697.623	0.73691	0.87071	0.82082	1216.86	0.2229	0.99119	0.86135
698.105	0.73644	0.87116	0.82258	1218.79	0.25183	0.99265	0.8613
698.587	0.73631	0.87149	0.82428	1220.72	0.27857	0.99391	0.85998
699.069	0.73647	0.87165	0.82588	1222.65	0.30224	0.995	0.85765
699.551	0.73687	0.87162	0.82732	1224.58	0.32134	0.9959	0.85513
700.033	0.73738	0.87141	0.82859	1226.51	0.33494	0.99662	0.85289
700.516	0.73793	0.87107	0.82972	1228.43	0.34261	0.99714	0.8504
700.998	0.73841	0.87067	0.83074	1230.36	0.34379	0.99746	0.84684
701.48	0.73878	0.8703	0.8317	1232.29	0.33464	0.99759	0.84154
701.962	0.73901	0.86999	0.83262	1234.22	0.30884	0.99753	0.83425
702.444	0.73914	0.8698	0.83355	1236.15	0.26858	0.99726	0.82525
702.926	0.7392	0.86973	0.83451	1238.08	0.25224	0.99678	0.8163
703.408	0.73928	0.86979	0.83551	1240	0.25866	0.9961	0.80894
703.89	0.7394	0.86997	0.83657	1241.93	0.23274	0.99521	0.80411
704.372	0.73964	0.87026	0.83768	1243.86	0.18616	0.99405	0.80132
704.855	0.73996	0.87062	0.83883	1245.79	0.13909	0.99257	0.7991
705.337	0.74035	0.87106	0.83997	1247.72	0.09974	0.99073	0.7963
705.819	0.74069	0.87152	0.84106	1249.65	0.08963	0.98839	0.79219
706.301	0.74095	0.87201	0.84205	1251.58	0.10525	0.98546	0.78695
706.783	0.74101	0.8725	0.84288	1253.5	0.12023	0.98206	0.78144
707.265	0.74086	0.87299	0.84354	1255.43	0.12269	0.97832	0.77613
707.747	0.74049	0.87349	0.84404	1257.36	0.115	0.97448	0.77134
708.229	0.73995	0.87402	0.84442	1259.29	0.10266	0.97068	0.76654
708.712	0.73928	0.87457	0.84475	1261.22	0.08961	0.96693	0.76072
709.194	0.73859	0.87517	0.84505	1263.15	0.07941	0.96316	0.75411
709.676	0.7379	0.87581	0.84538	1265.07	0.07414	0.95937	0.74691
710.158	0.7373	0.87647	0.84575	1267	0.07537	0.95546	0.73966
710.64	0.7368	0.87715	0.84615	1268.93	0.08301	0.95131	0.73343
711.122	0.73645	0.87783	0.84657	1270.86	0.09555	0.94669	0.72832
711.604	0.73629	0.87852	0.847	1272.79	0.11038	0.94146	0.72428
712.086	0.73639	0.87923	0.84741	1274.72	0.12523	0.93548	0.72136
712.568	0.73678	0.87996	0.84778	1276.64	0.13707	0.92858	0.71849
713.051	0.73754	0.88075	0.8481	1278.57	0.14332	0.92065	0.71475
713.533	0.73864	0.88158	0.84835	1280.5	0.14321	0.91175	0.71006
714.015	0.7401	0.88246	0.84851	1282.43	0.13764	0.9019	0.70448
714.497	0.74181	0.88336	0.84857	1284.36	0.12777	0.89122	0.69837
714.979	0.74368	0.88425	0.84852	1286.29	0.11505	0.87956	0.69117
715.461	0.74554	0.8851	0.84838	1288.22	0.10103	0.86681	0.68249
715.943	0.74728	0.88587	0.84815	1290.14	0.08709	0.85286	0.67248
716.425	0.74874	0.88654	0.84787	1292.07	0.07381	0.83768	0.66161
716.908	0.74984	0.88707	0.84754	1294	0.06168	0.82115	0.64983
717.39	0.75049	0.88746	0.84719	1295.93	0.05123	0.80319	0.63759
717.872	0.7507	0.88771	0.8468	1297.86	0.04298	0.78349	0.62542
718.354	0.75049	0.88784	0.84641	1299.79	0.03711	0.76225	0.61417
718.836	0.74997	0.8879	0.84601	1301.71	0.03342	0.73923	0.60252
719.318	0.74921	0.88795	0.84563	1303.64	0.03191	0.71415	0.58914
719.8	0.74836	0.88805	0.84527	1305.57	0.03215	0.68716	0.57312
720.282	0.74752	0.88826	0.84492	1307.5	0.03351	0.65814	0.55447
720.764	0.7468	0.8886	0.84458	1309.43	0.03525	0.62668	0.53358
721.247	0.74625	0.88906	0.84421	1311.36	0.03721	0.59298	0.5125
721.729	0.74593	0.88964	0.84378	1313.29	0.0421	0.55698	0.49012
722.211	0.7458	0.89027	0.84327	1315.21	0.05569	0.51893	0.46914
722.693	0.74588	0.89092	0.84268	1317.14	0.07726	0.47897	0.4493
723.175	0.74609	0.89154	0.84204	1319.07	0.09646	0.43753	0.42806
723.657	0.74642	0.8921	0.84138	1321	0.10667	0.39482	0.40613
724.139	0.74679	0.89259	0.84076	1322.93	0.11737	0.35148	0.38377
724.621	0.74718	0.89301	0.84021	1324.86	0.141	0.30829	0.35891
725.104	0.74755	0.89337	0.83975	1326.79	0.17409	0.26674	0.33284
725.586	0.74791	0.89369	0.83934	1328.71	0.19995	0.22635	0.30537
726.068	0.74826	0.89396	0.83896	1330.64	0.20457	0.18795	0.27743
726.55	0.74865	0.8942	0.83855	1332.57	0.1891	0.15265	0.24947
727.032	0.74909	0.8944	0.83807	1334.5	0.17944	0.12111	0.22322
727.514	0.74964	0.89457	0.83749	1336.43	0.20106	0.09362	0.1985
727.996	0.75028	0.8947	0.8368	1338.36	0.24644	0.07054	0.17556
728.478	0.75104	0.89478	0.836	1340.28	0.29108	0.05157	0.15275
728.96	0.75185	0.89482	0.83511	1342.21	0.32376	0.0365	0.13559
729.443	0.75269	0.89481	0.83415	1344.14	0.34574	0.02475	0.12171
729.925	0.75348	0.89479	0.83314	1346.07	0.36017	0.0159	0.10971
730.407	0.75421	0.89479	0.83212	1348	0.36815	0.00936	0.10015
730.889	0.75483	0.89485	0.83112	1349.93	0.3725	0.00481	0.09276
731.371	0.75539	0.89502	0.83018	1351.86	0.37544	0.00192	0.08722
731.853	0.75586	0.89533	0.8293	1353.78	0.37715	0.000446587	0.08363
732.335	0.7563	0.89578	0.8285	1355.71	0.37634	0	0.08106
732.817	0.75667	0.89634	0.82775	1357.64	0.37356	0.000574481	0.08027
733.299	0.757	0.89696	0.82703	1359.57	0.36902	0.00206	0.08009
733.782	0.75721	0.89757	0.8263	1361.5	0.36242	0.0044	0.0807
734.264	0.75732	0.89811	0.82554	1363.43	0.35216	0.00754	0.08136
734.746	0.75729	0.89854	0.82476	1365.35	0.33832	0.01149	0.08269
735.228	0.75718	0.89883	0.82395	1367.28	0.3208	0.01611	0.08415
735.71	0.75702	0.89899	0.82313	1369.21	0.29924	0.02143	0.08628
736.192	0.75691	0.89906	0.82232	1371.14	0.27224	0.02716	0.08832
736.674	0.75691	0.89907	0.82153	1373.07	0.24049	0.03318	0.09127
737.156	0.75711	0.89906	0.82075	1375	0.20361	0.0392	0.09495
737.639	0.75749	0.89905	0.81998	1376.92	0.1613	0.04532	0.09868
738.121	0.75807	0.89906	0.81918	1378.85	0.12142	0.05126	0.1017
738.603	0.75874	0.89908	0.81836	1380.78	0.10683	0.05689	0.10331
739.085	0.75943	0.89911	0.81751	1382.71	0.12968	0.06194	0.10204
739.567	0.76002	0.89915	0.81661	1384.64	0.16612	0.06652	0.1017
740.049	0.76044	0.89918	0.81567	1386.57	0.18123	0.07037	0.10355
740.531	0.76062	0.89918	0.81469	1388.5	0.16828	0.07367	0.10543
741.013	0.76059	0.89915	0.81367	1390.42	0.13948	0.07649	0.1054
741.495	0.76038	0.89909	0.81261	1392.35	0.1098	0.07901	0.10449
741.978	0.76011	0.89902	0.81154	1394.28	0.09645	0.08134	0.10211
742.46	0.75984	0.89895	0.81047	1396.21	0.1164	0.08371	0.09983
742.942	0.7597	0.89891	0.80945	1398.14	0.16243	0.08607	0.09884
743.424	0.75971	0.89892	0.8085	1400.07	0.20262	0.08872	0.09835
743.906	0.75992	0.89899	0.80763	1401.99	0.2166	0.09192	0.0988
744.388	0.76029	0.89912	0.80687	1403.92	0.2118	0.09606	0.09985
744.87	0.76081	0.89932	0.8062	1405.85	0.19772	0.10093	0.10117
745.352	0.76139	0.89958	0.80562	1407.78	0.18042	0.10681	0.10397
745.835	0.76203	0.8999	0.8051	1409.71	0.16151	0.1137	0.10683
746.317	0.76268	0.90026	0.80463	1411.64	0.14231	0.12163	0.11037
746.799	0.76338	0.90069	0.8042	1413.57	0.12521	0.13054	0.11372
747.281	0.76409	0.90114	0.8038	1415.49	0.11425	0.14041	0.11736
747.763	0.76483	0.90164	0.80339	1417.42	0.10674	0.15101	0.12
748.245	0.76553	0.90212	0.80295	1419.35	0.0979	0.16254	0.12318
748.727	0.76616	0.90259	0.80246	1421.28	0.08573	0.1749	0.12715
749.209	0.76663	0.90298	0.80188	1423.21	0.07197	0.18785	0.13162
749.692	0.76691	0.9033	0.80123	1425.14	0.05733	0.20111	0.13584
750.174	0.76693	0.90352	0.80051	1427.07	0.04313	0.21496	0.14049
750.656	0.76674	0.90367	0.79977	1428.99	0.03038	0.22907	0.14424
751.138	0.76635	0.90377	0.79904	1430.92	0.02766	0.24346	0.14853
751.62	0.76587	0.90385	0.79836	1432.85	0.04287	0.2577	0.15209
752.102	0.76537	0.90395	0.79775	1434.78	0.05658	0.27216	0.15531
752.584	0.76495	0.90408	0.7972	1436.71	0.05049	0.28651	0.15765
753.066	0.76467	0.90426	0.79671	1438.64	0.03902	0.30071	0.1635
753.548	0.76459	0.90448	0.79624	1440.57	0.02946	0.31471	0.16917
754.03	0.76471	0.90473	0.79579	1442.49	0.023	0.32841	0.17555
754.513	0.76506	0.90497	0.79533	1444.42	0.01726	0.34134	0.18154
754.995	0.76559	0.90519	0.79488	1446.35	0.01249	0.35381	0.18789
755.477	0.76631	0.90537	0.79442	1448.28	0.00813	0.36563	0.19322
755.959	0.76716	0.90549	0.79396	1450.21	0.00565	0.3765	0.19948
756.441	0.7681	0.90556	0.7935	1452.13	0.0034	0.38664	0.20522
756.923	0.76906	0.90559	0.79306	1454.06	0.00224	0.39622	0.21114
757.405	0.76999	0.9056	0.79262	1455.99	0.00096381	0.40489	0.21524
757.888	0.7708	0.90562	0.79221	1457.92	0.000772222	0.41285	0.22352
758.37	0.77144	0.90569	0.79181	1459.85	0.000449004	0.42026	0.2321
758.852	0.77185	0.90581	0.79143	1461.78	0.000736111	0.42694	0.23998
759.334	0.77201	0.90599	0.79104	1463.71	0.000450055	0.43306	0.24667
759.816	0.77191	0.90622	0.79063	1465.63	0.000813947	0.43855	0.25404
760.298	0.77159	0.90647	0.79018	1467.56	0.000563823	0.4435	0.26099
760.78	0.77109	0.9067	0.78968	1469.49	0.00137	0.44796	0.2673
761.262	0.77049	0.90691	0.78914	1471.42	0.00186	0.45144	0.27223
761.744	0.76986	0.90708	0.78859	1473.35	0.0032	0.45438	0.27711
762.226	0.76929	0.90721	0.78805	1475.28	0.00476	0.45707	0.2827
762.709	0.76882	0.90731	0.78756	1477.2	0.00819	0.45989	0.28781
763.191	0.76851	0.90739	0.78714	1479.13	0.01175	0.46232	0.29257
763.673	0.76835	0.90746	0.78678	1481.06	0.01655	0.46414	0.2967
764.155	0.76837	0.90753	0.78646	1482.99	0.02013	0.46562	0.3002
764.637	0.76853	0.90759	0.78614	1484.92	0.02206	0.46679	0.30454
765.119	0.76884	0.90765	0.78581	1486.85	0.02088	0.46774	0.30857
765.601	0.76928	0.90771	0.78543	1488.78	0.01929	0.46818	0.31281
766.083	0.76985	0.90776	0.78502	1490.7	0.01607	0.46858	0.31524
766.566	0.77053	0.9078	0.7846	1492.63	0.01435	0.46852	0.32097
767.048	0.77132	0.90782	0.78419	1494.56	0.01242	0.46885	0.32623
767.53	0.77217	0.90781	0.78382	1496.49	0.01254	0.46886	0.33178
768.012	0.77305	0.90777	0.78351	1498.42	0.01259	0.46882	0.33878
768.494	0.77389	0.90768	0.78325	1500.35	0.01465	0.46871	0.34717
768.976	0.77467	0.90755	0.78304	1502.28	0.01792	0.46877	0.35529
769.458	0.77531	0.90741	0.78286	1504.2	0.02242	0.4696	0.3618
769.94	0.7758	0.90726	0.78269	1506.13	0.02586	0.47025	0.3679
770.423	0.77612	0.90714	0.78251	1508.06	0.03077	0.47099	0.37623
770.905	0.77628	0.90706	0.78229	1509.99	0.03506	0.47156	0.38515
771.387	0.77628	0.90704	0.78202	1511.92	0.03889	0.47184	0.3926
771.869	0.77617	0.90708	0.78171	1513.85	0.03643	0.47217	0.4003
772.351	0.77595	0.90719	0.78138	1515.78	0.02788	0.47252	0.40856
772.833	0.77568	0.90736	0.78105	1517.7	0.01897	0.47284	0.41425
773.315	0.77538	0.90759	0.78078	1519.63	0.01507	0.47326	0.42139
773.797	0.77511	0.90789	0.78061	1521.56	0.01462	0.47435	0.42623
774.279	0.77488	0.90824	0.78056	1523.49	0.01871	0.47494	0.43585
774.761	0.77476	0.90865	0.78066	1525.42	0.02262	0.47568	0.44328
775.244	0.77475	0.90909	0.78087	1527.35	0.03012	0.47656	0.45082
775.726	0.77489	0.90955	0.78117	1529.27	0.03603	0.47734	0.45821
776.208	0.77516	0.90999	0.78149	1531.2	0.04393	0.47862	0.46679
776.69	0.77556	0.91037	0.78181	1533.13	0.04907	0.4799	0.47293
777.172	0.77604	0.91068	0.78208	1535.06	0.05105	0.48097	0.48067
777.654	0.77658	0.91087	0.78229	1536.99	0.05017	0.48197	0.48896
778.136	0.77711	0.91094	0.78242	1538.92	0.05448	0.48316	0.49477
778.619	0.77761	0.91087	0.78247	1540.85	0.0618	0.48454	0.49884
779.101	0.77801	0.91066	0.78243	1542.77	0.07251	0.48583	0.50893
779.583	0.7783	0.91032	0.78228	1544.7	0.08267	0.487	0.51727
780.065	0.77845	0.90987	0.78203	1546.63	0.10354	0.4896	0.52641
780.547	0.77852	0.90933	0.78168	1548.56	0.12241	0.49104	0.53596
781.029	0.77853	0.90874	0.78125	1550.49	0.14549	0.4919	0.5418
781.511	0.77855	0.90813	0.78081	1552.42	0.17527	0.49307	0.54741
781.993	0.77863	0.90755	0.78038	1554.34	0.20358	0.49443	0.55163
782.475	0.77885	0.90704	0.78003	1556.27	0.23334	0.49582	0.55658
782.957	0.7792	0.90659	0.77977	1558.2	0.26779	0.49748	0.55832
783.44	0.7797	0.90624	0.77961	1560.13	0.29562	0.49897	0.54752
783.922	0.78028	0.90595	0.77954	1562.06	0.32014	0.50069	0.56136
784.404	0.78089	0.90571	0.77953	1563.99	0.34989	0.50271	0.56819
784.886	0.78143	0.90551	0.77955	1565.91	0.38141	0.50434	0.56993
785.368	0.78184	0.90529	0.77958	1567.84	0.40487	0.50598	0.57329
785.85	0.78202	0.90504	0.7796	1569.77	0.43114	0.50777	0.56954
786.332	0.78195	0.90472	0.7796	1571.7	0.45521	0.50981	0.57078
786.814	0.78159	0.9043	0.77957	1573.63	0.47933	0.51234	0.57471
787.297	0.78098	0.90377	0.77951	1575.56	0.50297	0.51324	0.5708
787.779	0.78011	0.90312	0.7794	1577.49	0.52517	0.51466	0.56643
788.261	0.77907	0.90237	0.77926	1579.41	0.54379	0.51654	0.57142
788.743	0.77791	0.90152	0.77907	1581.34	0.56022	0.51864	0.57136
789.225	0.7767	0.90061	0.77883	1583.27	0.57281	0.52118	0.56987
789.707	0.77549	0.89964	0.77852	1585.2	0.59428	0.52369	0.56762
790.189	0.77434	0.89864	0.77814	1587.13	0.60953	0.52617	0.56554
790.671	0.77327	0.89759	0.77767	1589.06	0.62138	0.52897	0.56228
791.154	0.7723	0.89649	0.77712	1590.98	0.63159	0.53148	0.55825
791.636	0.77139	0.89532	0.77647	1592.91	0.6408	0.53366	0.55295
792.118	0.77055	0.89408	0.77577	1594.84	0.64914	0.53614	0.54604
792.6	0.76972	0.89275	0.77505	1596.77	0.65683	0.53882	0.53658
793.082	0.76889	0.89136	0.77436	1598.7	0.66376	0.54148	0.52779
793.564	0.76802	0.88992	0.77372	1600.63	0.67084	0.54414	0.51728
794.046	0.76711	0.88844	0.77315	1602.56	0.67955	0.54705	0.506
794.528	0.76616	0.88697	0.77265	1604.48	0.68568	0.54993	0.49501
795.01	0.76517	0.88551	0.7722	1606.41	0.69164	0.55212	0.48804
795.493	0.76416	0.88407	0.77175	1608.34	0.69791	0.55435	0.47902
795.975	0.76315	0.88267	0.7713	1610.27	0.70331	0.55688	0.46902
796.457	0.76216	0.88132	0.77085	1612.2	0.70998	0.5594	0.4573
796.939	0.76121	0.88001	0.77042	1614.13	0.7156	0.56187	0.44776
797.421	0.76029	0.87873	0.77003	1616.06	0.71908	0.56469	0.42833
797.903	0.75942	0.87748	0.7697	1617.98	0.7095	0.56744	0.40474
798.385	0.75854	0.87621	0.76944	1619.91	0.70009	0.57034	0.39521
798.867	0.75762	0.87489	0.76925	1621.84	0.6826	0.57344	0.38347
799.35	0.75658	0.87347	0.76907	1623.77	0.63408	0.57701	0.36129
799.832	0.75535	0.87193	0.76889	1625.7	0.55367	0.58042	0.35009
800.314	0.75386	0.87024	0.76867	1627.63	0.47644	0.58411	0.33849
800.796	0.75208	0.86841	0.76838	1629.55	0.45269	0.58797	0.32742
801.278	0.74994	0.86645	0.76802	1631.48	0.46882	0.59161	0.32219
801.76	0.7475	0.86439	0.76758	1633.41	0.5291	0.59478	0.31989
802.242	0.74478	0.86225	0.76706	1635.34	0.60161	0.59884	0.31602
802.724	0.74187	0.86007	0.76649	1637.27	0.6237	0.60365	0.31589
803.206	0.73885	0.85786	0.76587	1639.2	0.64119	0.60867	0.31907
803.688	0.73586	0.85563	0.76521	1641.12	0.66628	0.61337	0.31895
804.171	0.73297	0.85338	0.76454	1643.05	0.69694	0.61732	0.31525
804.653	0.73027	0.85111	0.76387	1644.98	0.72976	0.62106	0.31085
805.135	0.72777	0.84881	0.76321	1646.91	0.74194	0.62513	0.29816
805.617	0.72548	0.84647	0.76257	1648.84	0.73957	0.62947	0.29114
806.099	0.72332	0.84408	0.76193	1650.77	0.73701	0.63433	0.28942
806.581	0.72122	0.84163	0.76128	1652.7	0.73543	0.63875	0.28483
807.063	0.71908	0.83911	0.76059	1654.62	0.72973	0.64359	0.27788
807.545	0.71682	0.83654	0.75986	1656.55	0.72536	0.64873	0.28452
808.028	0.7144	0.83389	0.75907	1658.48	0.7221	0.65442	0.28723
808.51	0.7118	0.83119	0.75822	1660.41	0.69246	0.6604	0.2902
808.992	0.70905	0.8284	0.7573	1662.34	0.63402	0.66731	0.29111
809.474	0.70621	0.82552	0.75632	1664.27	0.59193	0.67392	0.29333
809.956	0.7033	0.82252	0.75525	1666.19	0.52597	0.68017	0.29756
810.438	0.70039	0.81938	0.75407	1668.12	0.40676	0.68574	0.30104
810.92	0.69747	0.8161	0.75277	1670.05	0.44511	0.69135	0.30304
811.402	0.69455	0.81267	0.75135	1671.98	0.55223	0.69801	0.30862
811.885	0.6916	0.80915	0.74982	1673.91	0.67192	0.70378	0.31428
812.367	0.68862	0.80558	0.74823	1675.84	0.74177	0.70961	0.32118
812.849	0.68557	0.80204	0.74662	1677.77	0.79949	0.71579	0.33141
813.331	0.6825	0.79858	0.74504	1679.69	0.82367	0.72165	0.34196
813.813	0.6794	0.79527	0.74354	1681.62	0.83519	0.72808	0.35169
814.295	0.67633	0.79214	0.74213	1683.55	0.84029	0.73425	0.35902
814.777	0.67332	0.7892	0.74084	1685.48	0.8418	0.74051	0.36818
815.259	0.67042	0.78646	0.73967	1687.41	0.78316	0.74698	0.37939
815.741	0.66763	0.78393	0.73863	1689.34	0.76618	0.75219	0.38356
816.224	0.66497	0.78158	0.73771	1691.27	0.73681	0.7566	0.38639
816.706	0.66241	0.77943	0.73693	1693.19	0.7437	0.762	0.39005
817.188	0.65997	0.77744	0.73626	1695.12	0.78837	0.76795	0.39399
817.67	0.65759	0.77561	0.7357	1697.05	0.82903	0.77443	0.40235
818.152	0.65531	0.7739	0.73521	1698.98	0.84015	0.78053	0.41196
818.634	0.65312	0.77229	0.73477	1700.91	0.84366	0.7856	0.42655
819.116	0.65109	0.77076	0.73437	1702.84	0.83255	0.79174	0.44581
819.598	0.64926	0.76929	0.73398	1704.77	0.81774	0.7987	0.46079
820.081	0.64768	0.76788	0.73362	1706.69	0.81122	0.80476	0.47569
820.563	0.64637	0.76654	0.73329	1708.62	0.79512	0.81029	0.4905
821.045	0.64534	0.76528	0.73303	1710.55	0.77168	0.81512	0.5047
821.527	0.64449	0.76411	0.73283	1712.48	0.7402	0.81989	0.51873
822.009	0.64377	0.76303	0.73271	1714.41	0.69754	0.82384	0.53061
822.491	0.64303	0.76203	0.73266	1716.34	0.64118	0.82633	0.5407
822.973	0.6422	0.76112	0.73268	1718.26	0.57013	0.82962	0.54875
823.455	0.64118	0.76028	0.73275	1720.19	0.4842	0.8339	0.56364
823.937	0.63999	0.75951	0.73288	1722.12	0.38635	0.83731	0.57512
824.42	0.63861	0.7588	0.73305	1724.05	0.28893	0.83915	0.58376
824.902	0.63713	0.75815	0.73326	1725.98	0.21061	0.84101	0.59205
825.384	0.63559	0.75756	0.73348	1727.91	0.13771	0.84304	0.60163
825.866	0.63409	0.757	0.73367	1729.84	0.07827	0.84519	0.61004
826.348	0.63265	0.75648	0.73381	1731.76	0.03945	0.84738	0.61675
826.83	0.6313	0.756	0.73387	1733.69	0.03505	0.84855	0.61742
827.312	0.63004	0.75556	0.73385	1735.62	0.06425	0.85043	0.62508
827.794	0.62886	0.75517	0.73376	1737.55	0.14957	0.8533	0.63889
828.277	0.62774	0.75485	0.73362	1739.48	0.26686	0.85601	0.64436
828.759	0.62668	0.75461	0.73348	1741.4	0.37805	0.85807	0.65119
829.241	0.62567	0.75445	0.73335	1743.33	0.48157	0.86073	0.65937
829.723	0.62474	0.75437	0.73326	1745.26	0.58697	0.86391	0.66598
830.205	0.62392	0.75437	0.73323	1747.19	0.63578	0.8673	0.67436
830.687	0.62326	0.75444	0.73327	1749.12	0.66907	0.86993	0.67778
831.169	0.62278	0.75456	0.73337	1751.05	0.68837	0.87174	0.6796
831.651	0.62253	0.75474	0.73355	1752.98	0.69663	0.87422	0.68533
832.133	0.6225	0.75494	0.73377	1754.9	0.69748	0.87673	0.69476
832.615	0.62268	0.75515	0.73401	1756.83	0.69793	0.87907	0.69851
833.098	0.623	0.75534	0.73421	1758.76	0.70766	0.88252	0.70588
833.58	0.62341	0.75546	0.73434	1760.69	0.72151	0.88612	0.71194
834.062	0.62382	0.75548	0.73434	1762.62	0.75125	0.8901	0.71616
834.544	0.62418	0.7554	0.7342	1764.55	0.78894	0.89406	0.72373
835.026	0.62447	0.75519	0.73393	1766.47	0.81358	0.89732	0.73097
835.508	0.62471	0.75489	0.73356	1768.4	0.83081	0.90035	0.73526
835.99	0.62493	0.75451	0.73313	1770.33	0.84625	0.90367	0.74304
836.472	0.62523	0.75411	0.7327	1772.26	0.85802	0.90674	0.74189
836.955	0.62564	0.75371	0.7323	1774.19	0.87281	0.90947	0.74804
837.437	0.62622	0.75335	0.73195	1776.12	0.88294	0.91171	0.75609
837.919	0.62695	0.75307	0.73163	1778.05	0.88698	0.91379	0.76322
838.401	0.62781	0.75288	0.73134	1779.97	0.88772	0.91602	0.76722
838.883	0.62872	0.75279	0.73105	1781.9	0.89718	0.91783	0.77027
839.365	0.6296	0.7528	0.73075	1783.83	0.91573	0.9194	0.77429
839.847	0.63032	0.75291	0.73044	1785.76	0.92542	0.92142	0.77768
840.329	0.63084	0.75308	0.73015	1787.69	0.93301	0.92301	0.78381
840.812	0.63108	0.7533	0.72987	1789.62	0.93748	0.92443	0.7916
841.294	0.63106	0.75352	0.72964	1791.55	0.93547	0.92575	0.79262
841.776	0.63078	0.75372	0.72945	1793.47	0.93788	0.92702	0.79334
842.258	0.63036	0.7539	0.72934	1795.4	0.93175	0.92825	0.80027
842.74	0.62985	0.75404	0.72931	1797.33	0.91457	0.92938	0.80527
843.222	0.62938	0.75417	0.72937	1799.26	0.90451	0.93048	0.80836
843.704	0.62899	0.75432	0.72951	1801.19	0.90121	0.93116	0.8096
844.186	0.62873	0.7545	0.72972	1803.12	0.89318	0.9317	0.81221
844.668	0.62855	0.75472	0.72996	1805.05	0.90202	0.93265	0.81697
845.151	0.62842	0.75498	0.73021	1806.97	0.91161	0.93338	0.82094
845.633	0.62826	0.75524	0.73042	1808.9	0.92107	0.93343	0.82428
846.115	0.62803	0.75551	0.73058	1810.83	0.92119	0.93368	0.82474
846.597	0.62771	0.75576	0.7307	1812.76	0.91727	0.93427	0.82557
847.079	0.62734	0.75602	0.73083	1814.69	0.93616	0.93479	0.82832
847.561	0.62695	0.75628	0.73099	1816.62	0.94815	0.93575	0.83066
848.043	0.62665	0.75657	0.73125	1818.54	0.95532	0.93659	0.83228
848.525	0.62648	0.75691	0.73166	1820.47	0.96252	0.93711	0.83491
849.008	0.62652	0.75733	0.73224	1822.4	0.96169	0.93755	0.83782
849.49	0.62678	0.75784	0.73299	1824.33	0.96426	0.93824	0.83865
849.972	0.6273	0.75847	0.73393	1826.26	0.96449	0.93885	0.83742
850.454	0.62806	0.75925	0.73502	1828.19	0.94303	0.93902	0.84187
850.936	0.62908	0.76018	0.73626	1830.12	0.94791	0.93932	0.83724
851.418	0.63034	0.76128	0.73762	1832.04	0.94142	0.93965	0.83774
851.9	0.63182	0.76257	0.73909	1833.97	0.92153	0.93942	0.84086
852.382	0.63349	0.76404	0.74064	1835.9	0.91369	0.93923	0.84217
852.864	0.63533	0.76568	0.74227	1837.83	0.91382	0.93907	0.84113
853.347	0.63728	0.76749	0.74399	1839.76	0.92144	0.93903	0.84162
853.829	0.63933	0.76947	0.74582	1841.69	0.93736	0.9388	0.84333
854.311	0.64146	0.77164	0.74781	1843.61	0.95127	0.93911	0.84016
854.793	0.64368	0.77402	0.75002	1845.54	0.96067	0.93912	0.83667
855.275	0.64602	0.77665	0.7525	1847.47	0.97456	0.93889	0.84032
855.757	0.64853	0.77955	0.75528	1849.4	0.98497	0.93867	0.84027
856.239	0.65126	0.78276	0.75838	1851.33	0.98889	0.93839	0.8415
856.721	0.65428	0.7863	0.76179	1853.26	0.99167	0.93786	0.84088
857.203	0.65764	0.79018	0.76547	1855.18	0.99607	0.93796	0.84129
857.686	0.66141	0.7944	0.7694	1857.11	0.99863	0.93877	0.84123
858.168	0.66562	0.79895	0.77354	1859.04	0.99751	0.9393	0.84212
858.65	0.6703	0.80382	0.77786	1860.97	0.98809	0.93938	0.84266
859.132	0.67543	0.80896	0.78234	1862.9	0.98407	0.93961	0.84479
859.614	0.68101	0.81432	0.78695	1864.83	0.99606	0.93957	0.84773
860.096	0.68696	0.81985	0.79165	1866.76	0.99406	0.93942	0.85119
860.578	0.69325	0.82549	0.79643	1868.68	0.99505	0.93904	0.84722
861.06	0.69977	0.83122	0.80125	1870.61	0.99767	0.93858	0.84588
861.543	0.70647	0.837	0.80611	1872.54	0.99753	0.938	0.84917
862.025	0.71326	0.84285	0.811	1874.47	1	0.93727	0.85198
862.507	0.7201	0.84877	0.81592	1876.4	0.99555	0.93664	0.85383
862.989	0.7269	0.85476	0.82088	1878.33	0.98588	0.93606	0.85608
863.471	0.73365	0.86082	0.82588	1880.26	0.98338	0.93553	0.85742
863.953	0.74028	0.86693	0.83087	1882.18	0.98727	0.9358	0.8593
864.435	0.7468	0.87307	0.83583	1884.11	0.98324	0.93603	0.8601
864.917	0.75319	0.87919	0.84071	1886.04	0.98234	0.93584	0.86192
865.399	0.75946	0.88524	0.84547	1887.97	0.98169	0.93553	0.86451
865.882	0.76561	0.89119	0.85006	1889.9	0.97576	0.93523	0.86421
866.364	0.77166	0.89701	0.85446	1891.83	0.9774	0.93479	0.86584
866.846	0.77756	0.90265	0.85863	1893.75	0.9801	0.93428	0.86928
867.328	0.78329	0.9081	0.86259	1895.68	0.98014	0.93375	0.86884
867.81	0.78876	0.91332	0.8663	1897.61	0.9839	0.93341	0.86974
868.292	0.79391	0.91828	0.86978	1899.54	0.97462	0.93298	0.87053
868.774	0.79862	0.92293	0.87301	1901.47	0.97156	0.93248	0.87179
869.256	0.80287	0.92724	0.876	1903.4	0.97354	0.93216	0.87277
869.739	0.80661	0.93118	0.87873	1905.33	0.97324	0.93203	0.87505
870.221	0.80986	0.93472	0.8812	1907.25	0.96968	0.9315	0.87714
870.703	0.81267	0.93786	0.8834	1909.18	0.96291	0.93127	0.87797
871.185	0.81512	0.94058	0.88533	1911.11	0.9595	0.9312	0.87734
871.667	0.8173	0.94291	0.88697	1913.04	0.95435	0.93099	0.87877
872.149	0.81932	0.94486	0.88834	1914.97	0.95113	0.93063	0.88055
872.631	0.82126	0.94648	0.88942	1916.9	0.94916	0.93022	0.88199
873.113	0.82318	0.9478	0.89027	1918.82	0.94526	0.92966	0.88034
873.596	0.82509	0.94886	0.89089	1920.75	0.94639	0.92912	0.88506
874.078	0.82702	0.94968	0.89136	1922.68	0.95435	0.92866	0.88557
874.56	0.82889	0.95028	0.89168	1924.61	0.95709	0.92828	0.88523
875.042	0.83065	0.95066	0.89191	1926.54	0.95732	0.92758	0.88643
875.524	0.83219	0.95082	0.89204	1928.47	0.95359	0.92693	0.8875
876.006	0.8334	0.95074	0.89209	1930.39	0.95031	0.92665	0.88814
876.488	0.83418	0.95043	0.89203	1932.32	0.94808	0.92656	0.88969
876.97	0.83443	0.94988	0.89187	1934.25	0.94511	0.92621	0.89066
877.452	0.8341	0.94909	0.89159	1936.18	0.94121	0.92614	0.89247
877.934	0.83318	0.94809	0.89122	1938.11	0.93343	0.92612	0.89345
878.417	0.83169	0.94689	0.89077	1940.04	0.92135	0.92587	0.89592
878.899	0.82973	0.94551	0.89027	1941.97	0.91127	0.92556	0.89536
879.381	0.8274	0.94397	0.88974	1943.89	0.90307	0.92526	0.89388
879.863	0.82484	0.94228	0.88922	1945.82	0.90303	0.92487	0.89503
880.345	0.82219	0.94046	0.88872	1947.75	0.90837	0.92449	0.89621
880.827	0.81957	0.93853	0.88825	1949.68	0.91386	0.92398	0.89723
881.309	0.81707	0.9365	0.8878	1951.61	0.91453	0.92337	0.8983
881.791	0.81477	0.93441	0.88737	1953.54	0.91525	0.92279	0.89853
882.274	0.81267	0.93226	0.88693	1955.46	0.92233	0.92263	0.89817
882.756	0.81077	0.93007	0.88646	1957.39	0.9238	0.92264	0.89756
883.238	0.80901	0.92785	0.88591	1959.32	0.9257	0.92256	0.89765
883.72	0.80733	0.92561	0.88527	1961.25	0.93144	0.92242	0.89762
884.202	0.80564	0.92332	0.88452	1963.18	0.93571	0.92225	0.89862
884.684	0.80388	0.921	0.88369	1965.11	0.9379	0.922	0.89994
885.166	0.80196	0.91864	0.8828	1967.04	0.93877	0.92176	0.89922
885.648	0.79988	0.91625	0.88192	1968.96	0.94096	0.92148	0.89778
886.13	0.79761	0.91385	0.88107	1970.89	0.93819	0.92119	0.89822
886.613	0.7952	0.91146	0.88033	1972.82	0.93691	0.9208	0.89784
887.095	0.79267	0.90911	0.87972	1974.75	0.94051	0.92045	0.89841
887.577	0.79014	0.90684	0.87925	1976.68	0.94022	0.92003	0.89884
888.059	0.78765	0.90466	0.8789	1978.61	0.94063	0.9198	0.90006
888.541	0.7853	0.9026	0.87868	1980.54	0.94151	0.91988	0.90059
889.023	0.78316	0.90066	0.87854	1982.46	0.94303	0.92	0.90126
889.505	0.78127	0.89884	0.87847	1984.39	0.94427	0.91993	0.90112
889.987	0.77964	0.89713	0.87844	1986.32	0.94452	0.91987	0.90167
890.47	0.77826	0.89552	0.87843	1988.25	0.94449	0.91972	0.90162
890.952	0.77709	0.89398	0.87842	1990.18	0.94529	0.91955	0.90322
891.434	0.77606	0.89246	0.8784	1992.11	0.94775	0.91929	0.9026
891.916	0.77511	0.89095	0.87836	1994.04	0.95015	0.91903	0.90276
892.398	0.77418	0.88943	0.87829	1995.96	0.9453	0.91872	0.90388
892.88	0.77321	0.88787	0.87819	1997.89	0.94097	0.91841	0.90408
893.362	0.77221	0.88628	0.87807	1999.82	0.94187	0.91802	0.90368
893.844	0.77116	0.88466	0.87792	2001.75	0.94102	0.91763	0.9042
894.327	0.77008	0.88305	0.87774	2003.68	0.93932	0.91732	0.90491
894.809	0.76899	0.88145	0.87753	2005.61	0.93763	0.9173	0.90647
895.291	0.76792	0.87987	0.87727	2007.53	0.93654	0.91727	0.90779
895.773	0.76688	0.87832	0.87695	2009.46	0.93588	0.91712	0.90913
896.255	0.76587	0.87682	0.87658	2011.39	0.93461	0.91695	0.90958
896.737	0.76488	0.87535	0.87615	2013.32	0.93328	0.91681	0.91011
897.219	0.76393	0.87393	0.87568	2015.25	0.93382	0.91661	0.91044
897.701	0.76297	0.87254	0.87519	2017.18	0.93047	0.91639	0.91007
898.183	0.76203	0.87118	0.87471	2019.11	0.92817	0.91612	0.90962
898.665	0.7611	0.86986	0.87425	2021.03	0.92736	0.91586	0.9105
899.148	0.76018	0.86857	0.87385	2022.96	0.92382	0.91555	0.91042
899.63	0.75925	0.86731	0.87351	2024.89	0.92126	0.91522	0.91015
900.112	0.75834	0.86609	0.87322	2026.82	0.91911	0.91482	0.90936
900.594	0.75739	0.86489	0.873	2028.75	0.91564	0.91451	0.90932
901.076	0.75641	0.86371	0.87283	2030.67	0.91167	0.91433	0.9093
901.558	0.75535	0.86253	0.87267	2032.6	0.9086	0.91422	0.91019
902.04	0.7542	0.86134	0.87252	2034.53	0.90673	0.91402	0.91124
902.523	0.75291	0.8601	0.87233	2036.46	0.90324	0.91383	0.91274
903.005	0.75147	0.85877	0.87204	2038.39	0.89864	0.9136	0.9137
903.487	0.74987	0.85734	0.87162	2040.32	0.89558	0.91337	0.91441
903.969	0.74812	0.85577	0.87105	2042.25	0.89342	0.91311	0.91361
904.451	0.74624	0.85405	0.87029	2044.17	0.88909	0.91287	0.91351
904.933	0.74427	0.8522	0.86936	2046.1	0.87923	0.9126	0.91332
905.415	0.74224	0.85022	0.86827	2048.03	0.8734	0.91238	0.91409
905.897	0.74018	0.84815	0.86706	2049.96	0.86155	0.91211	0.91485
906.379	0.73812	0.84601	0.86575	2051.89	0.84352	0.91192	0.91608
906.861	0.73608	0.84383	0.86441	2053.82	0.82348	0.91175	0.91643
907.344	0.73406	0.84161	0.86304	2055.75	0.79784	0.91164	0.91686
907.826	0.73205	0.83936	0.8617	2057.67	0.77971	0.91148	0.9168
908.308	0.73003	0.83709	0.86037	2059.6	0.78609	0.91133	0.91713
908.79	0.72799	0.8348	0.85909	2061.53	0.80119	0.91116	0.9176
909.272	0.72593	0.83247	0.85784	2063.46	0.79745	0.91103	0.91919
909.754	0.72382	0.83011	0.85663	2065.39	0.77434	0.91087	0.91971
910.236	0.72168	0.82771	0.85545	2067.32	0.74938	0.91074	0.92087
910.718	0.7195	0.82529	0.85429	2069.24	0.74022	0.91059	0.92147
911.201	0.71731	0.82286	0.85316	2071.17	0.75949	0.91048	0.92191
911.683	0.71514	0.82044	0.85206	2073.1	0.79692	0.91033	0.92179
912.165	0.71303	0.81808	0.85102	2075.03	0.83261	0.91021	0.92235
912.647	0.71104	0.81581	0.85005	2076.96	0.85403	0.91011	0.92303
913.129	0.70921	0.81367	0.84918	2078.89	0.86492	0.91015	0.92455
913.611	0.70763	0.81173	0.84842	2080.82	0.87076	0.91017	0.92571
914.093	0.70632	0.81	0.84776	2082.74	0.87381	0.91021	0.92684
914.575	0.70532	0.80853	0.84722	2084.67	0.87537	0.91023	0.92709
915.058	0.70462	0.80733	0.84678	2086.6	0.8759	0.9103	0.92731
915.54	0.7042	0.80641	0.84645	2088.53	0.87504	0.91035	0.92725
916.022	0.70403	0.80577	0.84623	2090.46	0.87382	0.91042	0.92784
916.504	0.70406	0.80542	0.84614	2092.39	0.87372	0.91046	0.92865
916.986	0.70425	0.80532	0.84617	2094.32	0.87271	0.91053	0.93015
917.468	0.70459	0.80547	0.84635	2096.24	0.8713	0.9106	0.93096
917.95	0.70506	0.8058	0.84664	2098.17	0.87134	0.91072	0.93185
918.432	0.70569	0.80628	0.84703	2100.1	0.87178	0.91083	0.93176
918.914	0.70649	0.80687	0.84749	2102.03	0.87291	0.91103	0.93212
919.396	0.7075	0.80752	0.848	2103.96	0.87402	0.91125	0.93248
919.879	0.70873	0.8082	0.84852	2105.89	0.8751	0.91152	0.93409
920.361	0.71016	0.8089	0.84904	2107.81	0.87597	0.91176	0.93539
920.843	0.71177	0.80961	0.84955	2109.74	0.87661	0.91204	0.93727
921.325	0.71349	0.81032	0.85005	2111.67	0.87674	0.91231	0.93837
921.807	0.71525	0.81102	0.85055	2113.6	0.87677	0.91264	0.93948
922.289	0.717	0.81172	0.85105	2115.53	0.87588	0.91296	0.93954
922.771	0.71867	0.8124	0.85155	2117.46	0.87563	0.91337	0.94036
923.254	0.72026	0.81306	0.85206	2119.39	0.87411	0.91379	0.9411
923.736	0.72177	0.81366	0.85257	2121.31	0.8726	0.91427	0.94283
924.218	0.72325	0.81421	0.85309	2123.24	0.87261	0.91474	0.94435
924.7	0.7247	0.81467	0.85361	2125.17	0.87204	0.91525	0.94592
925.182	0.72615	0.81505	0.85411	2127.1	0.87135	0.91573	0.94659
925.664	0.72759	0.81533	0.8546	2129.03	0.8706	0.91627	0.94724
926.146	0.72897	0.81551	0.85506	2130.96	0.86993	0.91678	0.94746
926.628	0.73024	0.8156	0.85549	2132.88	0.86902	0.91737	0.94852
927.11	0.73135	0.81562	0.85588	2134.81	0.86781	0.91795	0.94961
927.592	0.73225	0.81559	0.85624	2136.74	0.86624	0.91858	0.95127
928.075	0.73297	0.81554	0.85657	2138.67	0.86498	0.91919	0.95257
928.557	0.73352	0.81549	0.85687	2140.6	0.86413	0.91984	0.95389
929.039	0.73401	0.81544	0.85714	2142.53	0.86395	0.92047	0.95444
929.521	0.73448	0.81539	0.85739	2144.45	0.86257	0.92116	0.95521
930.003	0.73505	0.81533	0.8576	2146.38	0.86085	0.92184	0.95553
930.485	0.73575	0.81524	0.85777	2148.31	0.85961	0.92257	0.95664
930.967	0.73661	0.8151	0.8579	2150.24	0.85797	0.92331	0.95794
931.449	0.73759	0.81491	0.858	2152.17	0.85603	0.92409	0.95992
931.932	0.73866	0.81466	0.85807	2154.1	0.85417	0.92485	0.96107
932.414	0.73975	0.81437	0.85812	2156.03	0.85224	0.92565	0.96203
932.896	0.74082	0.81404	0.85815	2157.95	0.85017	0.92643	0.96222
933.378	0.74181	0.81367	0.85818	2159.88	0.84772	0.92726	0.96295
933.86	0.74273	0.81327	0.8582	2161.81	0.84512	0.92807	0.96361
934.342	0.74357	0.81283	0.85822	2163.74	0.84266	0.92891	0.9653
934.824	0.74438	0.81235	0.85824	2165.67	0.8409	0.92973	0.96686
935.306	0.74517	0.81184	0.85825	2167.6	0.83922	0.93061	0.96862
935.788	0.74597	0.81129	0.85826	2169.53	0.83675	0.93149	0.96954
936.271	0.74677	0.81071	0.85826	2171.45	0.83429	0.93242	0.97044
936.753	0.74755	0.81011	0.85824	2173.38	0.83189	0.93334	0.97081
937.235	0.74826	0.80949	0.85818	2175.31	0.8294	0.9343	0.97179
937.717	0.74886	0.80884	0.85807	2177.24	0.8267	0.93523	0.97273
938.199	0.7493	0.80817	0.85789	2179.17	0.82361	0.93618	0.97445
938.681	0.74956	0.80745	0.85764	2181.1	0.82048	0.93711	0.97587
939.163	0.74963	0.80668	0.85732	2183.02	0.8174	0.93809	0.97736
939.645	0.74955	0.80583	0.85694	2184.95	0.81427	0.93905	0.97792
940.128	0.74933	0.80489	0.8565	2186.88	0.8107	0.94008	0.97848
940.61	0.74905	0.80384	0.85601	2188.81	0.80713	0.94108	0.97849
941.092	0.74872	0.80265	0.85544	2190.74	0.80405	0.94212	0.9794
941.574	0.74842	0.8013	0.85479	2192.67	0.80064	0.94313	0.98041
942.056	0.74817	0.79978	0.85403	2194.59	0.79755	0.94417	0.98211
942.538	0.74801	0.79808	0.85314	2196.52	0.79508	0.94517	0.98328
943.02	0.74795	0.7962	0.85211	2198.45	0.79287	0.94621	0.98449
943.502	0.74802	0.79417	0.85094	2200.38	0.79117	0.94723	0.98466
943.985	0.7482	0.79199	0.84965	2202.31	0.78944	0.94829	0.98499
944.467	0.7485	0.78969	0.84825	2204.24	0.78744	0.94934	0.98525
944.949	0.74887	0.7873	0.84677	2206.17	0.78518	0.95042	0.98645
945.431	0.74929	0.78484	0.84524	2208.09	0.78334	0.95148	0.98764
945.913	0.74969	0.78234	0.84369	2210.02	0.78198	0.95257	0.98929
946.395	0.75001	0.77984	0.84216	2211.95	0.7813	0.95361	0.99014
946.877	0.75021	0.77737	0.84065	2213.88	0.78093	0.95469	0.99081
947.359	0.75023	0.77499	0.83921	2215.81	0.78122	0.95573	0.99066
947.841	0.75004	0.77276	0.83785	2217.74	0.78175	0.9568	0.9909
948.323	0.74962	0.77072	0.83659	2219.66	0.78257	0.95786	0.99111
948.806	0.74898	0.76895	0.83547	2221.59	0.78308	0.95895	0.9922
949.288	0.74813	0.76751	0.8345	2223.52	0.78326	0.96003	0.99306
949.77	0.7471	0.76643	0.83372	2225.45	0.78359	0.96113	0.99423
950.252	0.74595	0.76578	0.83317	2227.38	0.78427	0.96218	0.9946
950.734	0.7447	0.76558	0.83286	2229.31	0.78493	0.96326	0.99473
951.216	0.74342	0.76586	0.83285	2231.24	0.78518	0.96429	0.99438
951.698	0.74213	0.76662	0.83313	2233.16	0.78538	0.96535	0.99485
952.181	0.74088	0.76784	0.83373	2235.09	0.78582	0.96636	0.9953
952.663	0.73968	0.7695	0.83464	2237.02	0.78631	0.96741	0.99647
953.145	0.73856	0.77155	0.83584	2238.95	0.78624	0.96843	0.9973
953.627	0.73749	0.77395	0.83731	2240.88	0.78576	0.96949	0.99831
954.109	0.73648	0.77666	0.83903	2242.81	0.78536	0.97049	0.99837
954.591	0.73553	0.77965	0.84098	2244.74	0.78545	0.97151	0.9985
955.073	0.73462	0.78288	0.84312	2246.66	0.78546	0.97247	0.99811
955.555	0.73376	0.78629	0.8454	2248.59	0.78498	0.97344	0.99859
956.037	0.73293	0.78982	0.8478	2250.52	0.7845	0.97435	0.99908
956.519	0.73213	0.7934	0.85022	2252.45	0.7844	0.97529	1
957.002	0.73137	0.79694	0.85263	2254.38	0.78452	0.9762	0.99999
957.484	0.73063	0.80036	0.85494	2256.31	0.78426	0.97714	0.99994
957.966	0.72993	0.80358	0.85712	2258.24	0.78387	0.97805	0.99895
958.448	0.72926	0.80655	0.85913	2260.16	0.7838	0.97896	0.99833
958.93	0.72864	0.80924	0.86096	2262.09	0.78424	0.97981	0.99764
959.412	0.72807	0.81162	0.86261	2264.02	0.78445	0.98068	0.99778
959.894	0.72756	0.81371	0.86411	2265.95	0.78425	0.98149	0.99772
960.376	0.72711	0.81552	0.86546	2267.88	0.78367	0.98233	0.99815
960.859	0.72673	0.81707	0.8667	2269.8	0.78327	0.98315	0.99781
961.341	0.72639	0.81837	0.86781	2271.73	0.78265	0.98402	0.99758
961.823	0.72609	0.81944	0.86881	2273.66	0.78155	0.98487	0.99686
962.305	0.72579	0.82029	0.86968	2275.59	0.78014	0.98579	0.99657
962.787	0.72544	0.82094	0.87042	2277.52	0.77908	0.98666	0.99603
963.269	0.725	0.82139	0.87099	2279.45	0.77834	0.98754	0.99635
963.751	0.72444	0.82166	0.87139	2281.38	0.77761	0.98833	0.99615
964.233	0.72371	0.82175	0.8716	2283.3	0.77647	0.9891	0.99605
964.716	0.7228	0.82166	0.87162	2285.23	0.77511	0.98975	0.9949
965.198	0.72172	0.82141	0.87145	2287.16	0.77374	0.99035	0.99364
965.68	0.72049	0.82101	0.87114	2289.09	0.77231	0.99084	0.99185
966.162	0.71918	0.82046	0.87072	2291.02	0.77048	0.99132	0.99084
966.644	0.71784	0.81977	0.87022	2292.95	0.7685	0.99177	0.98979
967.126	0.71653	0.81894	0.86969	2294.88	0.76666	0.99229	0.98949
967.608	0.71531	0.818	0.86914	2296.8	0.76516	0.99275	0.98856
968.09	0.7142	0.81693	0.8686	2298.73	0.76347	0.99326	0.98819
968.572	0.71318	0.81575	0.86804	2300.66	0.76139	0.99367	0.98743
969.055	0.71222	0.81445	0.86747	2302.59	0.75921	0.99406	0.98749
969.537	0.71126	0.81305	0.86687	2304.52	0.75741	0.9943	0.98723
970.019	0.71024	0.81154	0.86622	2306.45	0.75571	0.99472	0.9879
970.501	0.70912	0.80996	0.86552	2308.38	0.75388	0.9951	0.98846
970.983	0.70788	0.8083	0.86477	2310.3	0.7519	0.99534	0.98978
971.465	0.70653	0.80658	0.86396	2312.23	0.75029	0.99514	0.98998
971.947	0.7051	0.8048	0.86311	2314.16	0.749	0.99481	0.99074
972.429	0.70366	0.80297	0.86222	2316.09	0.74779	0.99441	0.99048
972.912	0.70225	0.80109	0.8613	2318.02	0.74622	0.99435	0.99103
973.394	0.70093	0.79917	0.86037	2319.95	0.74475	0.99419	0.98913
973.876	0.69973	0.7972	0.85942	2321.87	0.74372	0.99425	0.98816
974.358	0.69865	0.7952	0.85849	2323.8	0.743	0.99444	0.98749
974.84	0.69767	0.79318	0.85756	2325.73	0.74194	0.99488	0.98912
975.322	0.69674	0.79112	0.85664	2327.66	0.74089	0.99523	0.98938
975.804	0.69582	0.78904	0.8557	2329.59	0.74019	0.99557	0.98961
976.286	0.69489	0.78691	0.85474	2331.52	0.74002	0.99571	0.98695
976.768	0.69392	0.78474	0.85372	2333.45	0.73976	0.99621	0.98767
977.25	0.69294	0.7825	0.85263	2335.37	0.73916	0.99629	0.98724
977.733	0.692	0.7802	0.85144	2337.3	0.73827	0.99615	0.98689
978.215	0.69116	0.77785	0.85016	2339.23	0.73762	0.99577	0.98494
978.697	0.69046	0.77544	0.84881	2341.16	0.73696	0.99549	0.98464
979.179	0.68996	0.77299	0.84739	2343.09	0.73613	0.99532	0.98418
979.661	0.68962	0.77049	0.84594	2345.02	0.73504	0.99551	0.98586
980.143	0.68942	0.76796	0.84447	2346.94	0.73403	0.99556	0.98421
980.625	0.68924	0.76538	0.84301	2348.87	0.73309	0.99591	0.98445
981.107	0.68901	0.76274	0.84158	2350.8	0.73234	0.99621	0.9838
981.59	0.68859	0.76005	0.84017	2352.73	0.73134	0.99672	0.98375
982.072	0.68792	0.75729	0.8388	2354.66	0.73027	0.99687	0.98422
982.554	0.68692	0.75448	0.83746	2356.59	0.7292	0.99696	0.98476
983.036	0.68561	0.75162	0.83613	2358.51	0.72827	0.99679	0.98383
983.518	0.68399	0.74872	0.83481	2360.44	0.72691	0.99674	0.98376
984	0.68214	0.74579	0.83348	2362.37	0.72546	0.99647	0.98347
984.482	0.68014	0.74284	0.83212	2364.3	0.72408	0.99664	0.9843
984.964	0.67808	0.73986	0.83071	2366.23	0.72314	0.99706	0.98283
985.447	0.67604	0.73686	0.82926	2368.16	0.72222	0.99756	0.9835
985.929	0.6741	0.73383	0.82774	2370.09	0.72142	0.99796	0.98278
986.411	0.67229	0.73075	0.82615	2372.01	0.72043	0.99832	0.98368
986.893	0.67063	0.72762	0.82448	2373.94	0.71976	0.99852	0.98383
987.375	0.6691	0.7244	0.8227	2375.87	0.71931	0.99866	0.98468
987.857	0.66769	0.72108	0.82081	2377.8	0.71901	0.99863	0.98346
988.339	0.66636	0.71764	0.81878	2379.73	0.71839	0.99858	0.98168
988.821	0.66509	0.71408	0.81662	2381.66	0.71795	0.99809	0.97976
989.303	0.66384	0.71039	0.81433	2383.59	0.71742	0.99744	0.97927
989.786	0.66261	0.70658	0.81193	2385.51	0.71684	0.99643	0.97847
990.268	0.66136	0.70264	0.80944	2387.44	0.71581	0.99535	0.97729
990.75	0.66011	0.69859	0.80688	2389.37	0.71475	0.99429	0.9754
991.232	0.65882	0.69443	0.80425	2391.3	0.71367	0.99343	0.97391
991.714	0.65749	0.69014	0.80155	2393.23	0.71278	0.99254	0.97215
992.196	0.65609	0.68572	0.79876	2395.16	0.71154	0.99149	0.97065
992.678	0.65462	0.68117	0.79589	2397.08	0.71024	0.99021	0.96865
993.16	0.65307	0.6765	0.79291	2399.01	0.70897	0.98895	0.96706
993.643	0.65146	0.67174	0.78983	2400.94	0.70809	0.98777	0.96494
994.125	0.6498	0.66691	0.78666	2402.87	0.70704	0.98677	0.96311
994.607	0.64812	0.66204	0.78339	2404.8	0.70594	0.98589	0.96115
995.089	0.64644	0.65715	0.78004	2406.73	0.70471	0.98519	0.95953
995.571	0.64478	0.65228	0.77662	2408.66	0.70377	0.98462	0.95757
996.053	0.64313	0.64743	0.77312	2410.58	0.70276	0.98421	0.95603
996.535	0.64151	0.6426	0.76957	2412.51	0.7017	0.98385	0.95419
997.017	0.6399	0.63779	0.76596	2414.44	0.7003	0.98357	0.95233
997.5	0.63829	0.63301	0.76231	2416.37	0.69868	0.9833	0.95012
997.982	0.63665	0.62824	0.75862	2418.3	0.69649	0.98308	0.94833
998.464	0.63498	0.62347	0.75489	2420.23	0.69379	0.98288	0.94651
998.946	0.63324	0.6187	0.75111	2422.15	0.69005	0.98273	0.94506
999.428	0.63143	0.61392	0.74728	2424.08	0.68584	0.98259	0.94324
999.91	0.62952	0.60912	0.74338	2426.01	0.68163	0.98249	0.94161
1000.39	0.62752	0.60432	0.73941	2427.94	0.6788	0.9824	0.94013
1000.87	0.62542	0.59953	0.73537	2429.87	0.67771	0.98235	0.93925
1001.36	0.62325	0.59478	0.73129	2431.8	0.67816	0.98228	0.93798
1001.84	0.62104	0.59011	0.72717	2433.72	0.67853	0.98225	0.93696
1002.32	0.61885	0.58555	0.72307	2435.65	0.67846	0.98217	0.93571
1002.8	0.61669	0.58113	0.71899	2437.58	0.67753	0.98208	0.93475
1003.28	0.61462	0.57685	0.71496	2439.51	0.67615	0.98194	0.93347
1003.77	0.61265	0.57273	0.71099	2441.44	0.67423	0.98179	0.93241
1004.25	0.61081	0.56877	0.70708	2443.37	0.67227	0.9816	0.93117
1004.73	0.60907	0.56497	0.70325	2445.3	0.6696	0.98147	0.93003
1005.21	0.60744	0.56133	0.6995	2447.22	0.66784	0.98135	0.92859
1005.7	0.60586	0.55787	0.69583	2449.15	0.66702	0.9813	0.92761
1006.18	0.60432	0.5546	0.69227	2451.08	0.66692	0.98125	0.92642
1006.66	0.60276	0.55152	0.68881	2453.01	0.66604	0.98126	0.92554
1007.14	0.60116	0.54864	0.68547	2454.94	0.66532	0.9813	0.92443
1007.62	0.59947	0.54594	0.68225	2456.87	0.66416	0.98142	0.9236
1008.11	0.59771	0.54344	0.67916	2458.8	0.66376	0.98158	0.92238
1008.59	0.59585	0.54111	0.67619	2460.72	0.66264	0.98183	0.92157
1009.07	0.59394	0.53896	0.67337	2462.65	0.66227	0.9821	0.92072
1009.55	0.59196	0.53699	0.67069	2464.58	0.66227	0.98244	0.92013
1010.03	0.58994	0.53519	0.66815	2466.51	0.6627	0.9828	0.91942
1010.52	0.58788	0.53356	0.66576	2468.44	0.66217	0.9832	0.91882
1011	0.58577	0.5321	0.6635	2470.37	0.66178	0.98356	0.9178
1011.48	0.58357	0.5308	0.66136	2472.29	0.66156	0.98393	0.9172
1011.96	0.58128	0.52968	0.65935	2474.22	0.6612	0.98425	0.91647
1012.45	0.57887	0.52872	0.65745	2476.15	0.65924	0.98457	0.91587
1012.93	0.57632	0.52794	0.65569	2478.08	0.65825	0.98484	0.91505
1013.41	0.57364	0.52732	0.65408	2480.01	0.65782	0.98509	0.91446
1013.89	0.57086	0.52687	0.65263	2481.94	0.65789	0.98527	0.91362
1014.37	0.56798	0.52655	0.65135	2483.86	0.65722	0.98541	0.91293
1014.86	0.56506	0.52633	0.65024	2485.79	0.65742	0.98546	0.91191
1015.34	0.56212	0.52616	0.64931	2487.72	0.65738	0.98545	0.91103
1015.82	0.5592	0.52603	0.64854	2489.65	0.6573	0.98533	0.91006
1016.3	0.55634	0.52592	0.64795	2491.58	0.65697	0.98516	0.90946
1016.78	0.55356	0.52585	0.64752	2493.51	0.65716	0.9849	0.90847
1017.27	0.55087	0.52585	0.64727	2495.44	0.65624	0.9846	0.90763
1017.75	0.54829	0.52596	0.64717	2497.36	0.65569	0.98421	0.90662
1018.23	0.54576	0.52619	0.64723	2499.29	0.65382	0.98377	0.90576
1018.71	0.54329	0.52658	0.64741	2501.22	0.65178	0.98324	0.90454
1019.2	0.54083	0.52712	0.64769	2503.15	0.64975	0.98267	0.90348
1019.68	0.53836	0.52783	0.64805	2505.08	0.64882	0.98202	0.9023
1020.16	0.53588	0.52868	0.64847	2507.01	0.64855	0.98133	0.90137
1020.64	0.53341	0.52965	0.64896	2508.93	0.64841	0.98056	0.90036
1021.12	0.531	0.53071	0.6495	2510.86	0.64729	0.97976	0.89941
1021.61	0.52868	0.53181	0.65011	2512.79	0.64586	0.9789	0.89811
1022.09	0.52649	0.5329	0.65078	2514.72	0.64462	0.97802	0.89689
1022.57	0.52444	0.53397	0.65151	2516.65	0.64415	0.97707	0.89544
1023.05	0.52253	0.53498	0.65229	2518.58	0.64386	0.9761	0.89439
1023.53	0.52075	0.53594	0.65314	2520.51	0.64367	0.97505	0.8932
1024.02	0.51904	0.53686	0.65405	2522.43	0.64338	0.97398	0.89218
1024.5	0.5174	0.53778	0.65505	2524.36	0.64328	0.97285	0.89081
1024.98	0.51578	0.53873	0.65612	2526.29	0.64297	0.9717	0.88948
1025.46	0.51417	0.53974	0.65729	2528.22	0.64251	0.9705	0.8878
1025.94	0.51253	0.54082	0.65851	2530.15	0.64182	0.9693	0.88629
1026.43	0.51086	0.54195	0.65978	2532.08	0.64166	0.96806	0.88467
1026.91	0.50912	0.5431	0.66103	2534.01	0.64184	0.96681	0.88319
1027.39	0.50729	0.54423	0.66224	2535.93	0.6423	0.9655	0.88148
1027.87	0.50534	0.5453	0.66336	2537.86	0.64275	0.96418	0.8799
1028.36	0.50327	0.54627	0.66439	2539.79	0.64377	0.96279	0.87805
1028.84	0.50108	0.54712	0.66529	2541.72	0.64514	0.96137	0.87625
1029.32	0.4988	0.54783	0.66609	2543.65	0.64668	0.9599	0.87425
1029.8	0.49647	0.54839	0.66679	2545.58	0.64776	0.95841	0.87261
1030.28	0.49416	0.54882	0.66739	2547.5	0.64857	0.95688	0.87078
1030.77	0.49192	0.54911	0.66792	2549.43	0.64918	0.95536	0.86913
1031.25	0.48982	0.54931	0.66837	2551.36	0.64976	0.9538	0.8674
1031.73	0.48788	0.54941	0.66877	2553.29	0.64967	0.95223	0.86568
1032.21	0.48612	0.54946	0.66911	2555.22	0.64927	0.9506	0.86354
1032.69	0.48449	0.54946	0.66939	2557.15	0.64889	0.94896	0.86166
1033.18	0.48295	0.54942	0.66962	2559.07	0.64903	0.94726	0.85978
1033.66	0.4814	0.54935	0.66976	2561	0.64927	0.94556	0.85819
1034.14	0.47976	0.54922	0.66981	2562.93	0.64959	0.94381	0.85635
1034.62	0.47795	0.54902	0.66973	2564.86	0.64989	0.94207	0.85459
1035.1	0.47595	0.54872	0.66951	2566.79	0.65065	0.94028	0.85265
1035.59	0.47376	0.54831	0.66914	2568.72	0.6513	0.93849	0.85089
1036.07	0.47148	0.5478	0.66863	2570.65	0.65169	0.93665	0.84885
1036.55	0.46916	0.54717	0.66797	2572.57	0.65162	0.93478	0.84697
1037.03	0.46692	0.54643	0.66717	2574.5	0.65165	0.93285	0.84515
1037.52	0.46483	0.54557	0.66624	2576.43	0.65167	0.93092	0.8436
1038	0.46293	0.5446	0.66519	2578.36	0.65166	0.92894	0.84196
1038.48	0.46121	0.54352	0.66404	2580.29	0.65108	0.92694	0.84045
1038.96	0.45964	0.54234	0.6628	2582.22	0.65056	0.92491	0.83865
1039.44	0.45815	0.54107	0.66149	2584.14	0.65035	0.92288	0.83684
1039.93	0.45667	0.53975	0.66016	2586.07	0.65062	0.92083	0.83497
1040.41	0.45514	0.5384	0.65882	2588	0.65063	0.91875	0.83335
1040.89	0.45351	0.53705	0.6575	2589.93	0.65046	0.91664	0.83157
1041.37	0.45178	0.53573	0.65621	2591.86	0.65026	0.91451	0.83017
1041.85	0.44995	0.53444	0.65496	2593.79	0.65045	0.91233	0.82867
1042.34	0.44804	0.53319	0.65373	2595.72	0.65049	0.91014	0.8271
1042.82	0.44614	0.53198	0.65252	2597.64	0.65027	0.90791	0.82523
1043.3	0.44427	0.53081	0.65135	2599.57	0.64982	0.90567	0.82359
1043.78	0.44252	0.52969	0.65021	2601.5	0.64977	0.90339	0.82182
1044.27	0.44091	0.52862	0.64911	2603.43	0.64973	0.9011	0.82027
1044.75	0.43946	0.52762	0.64808	2605.36	0.64953	0.89876	0.81871
1045.23	0.43813	0.52667	0.64711	2607.29	0.64894	0.89641	0.81728
1045.71	0.43688	0.52578	0.6462	2609.22	0.6485	0.89401	0.81577
1046.19	0.43561	0.52492	0.64532	2611.14	0.64822	0.89161	0.81422
1046.67	0.43426	0.5241	0.64446	2613.07	0.64802	0.88916	0.81237
1047.16	0.43275	0.5233	0.6436	2615	0.64732	0.88669	0.81081
1047.64	0.43107	0.52254	0.64272	2616.93	0.64662	0.88419	0.80912
1048.12	0.42922	0.52181	0.64182	2618.86	0.64607	0.88169	0.80769
1048.6	0.42725	0.52112	0.6409	2620.79	0.64577	0.87917	0.8063
1049.09	0.42521	0.52047	0.63996	2622.72	0.64507	0.87663	0.80523
1049.57	0.42319	0.51986	0.639	2624.64	0.64412	0.87405	0.80425
1050.05	0.42126	0.51928	0.63802	2626.57	0.64303	0.87144	0.80299
1050.53	0.41948	0.51872	0.63705	2628.5	0.64232	0.86878	0.80154
1051.01	0.41789	0.51817	0.63608	2630.43	0.64135	0.86611	0.80068
1051.5	0.41652	0.51762	0.63514	2632.36	0.64006	0.8634	0.79997
1051.98	0.41536	0.51706	0.63423	2634.28	0.63853	0.86069	0.79964
1052.46	0.41438	0.51648	0.63336	2636.21	0.63733	0.85793	0.79935
1052.94	0.41354	0.51586	0.6325	2638.14	0.63603	0.85516	0.79913
1053.42	0.4128	0.51517	0.63164	2640.07	0.63431	0.85235	0.79866
1053.91	0.41206	0.51439	0.63074	2642	0.63197	0.84953	0.79812
1054.39	0.41131	0.51353	0.62978	2643.93	0.62982	0.84666	0.79731
1054.87	0.41047	0.51257	0.62874	2645.86	0.62805	0.84378	0.79666
1055.35	0.40956	0.51155	0.6276	2647.78	0.62679	0.84086	0.79572
1055.84	0.40853	0.51048	0.62637	2649.71	0.62566	0.83792	0.79474
1056.32	0.40738	0.50939	0.62504	2651.64	0.62522	0.83494	0.79348
1056.8	0.40609	0.5083	0.62363	2653.57	0.62557	0.83195	0.79202
1057.28	0.40464	0.50719	0.62214	2655.5	0.62654	0.82891	0.79023
1057.76	0.40299	0.50607	0.62056	2657.43	0.62701	0.82587	0.78834
1058.25	0.40113	0.50491	0.61891	2659.36	0.62693	0.82278	0.78646
1058.73	0.39905	0.50369	0.61718	2661.28	0.62653	0.81966	0.78494
1059.21	0.39678	0.50241	0.61539	2663.21	0.62638	0.8165	0.78347
1059.69	0.39435	0.50106	0.61355	2665.14	0.62618	0.81332	0.78226
1060.17	0.39186	0.49965	0.61167	2667.07	0.62608	0.81011	0.78094
1060.66	0.38936	0.49816	0.60974	2669	0.62587	0.80687	0.77955
1061.14	0.38696	0.4966	0.60776	2670.93	0.62598	0.8036	0.77774
1061.62	0.3847	0.49497	0.60572	2672.86	0.626	0.8003	0.77603
1062.1	0.38266	0.49329	0.60362	2674.78	0.62589	0.79698	0.77444
1062.59	0.38085	0.49156	0.60143	2676.71	0.62543	0.79363	0.77302
1063.07	0.3793	0.48981	0.59917	2678.64	0.62509	0.79025	0.77157
1063.55	0.37796	0.48805	0.59684	2680.57	0.62482	0.78685	0.77013
1064.03	0.37681	0.48631	0.59445	2682.5	0.62455	0.78344	0.76841
1064.51	0.37577	0.48459	0.59202	2684.43	0.62383	0.78001	0.76659
1065	0.37478	0.4829	0.58956	2686.35	0.62303	0.77654	0.76459
1065.48	0.37377	0.48124	0.5871	2688.28	0.62219	0.77305	0.76265
1065.96	0.37271	0.47962	0.58468	2690.21	0.62137	0.76954	0.76071
1066.44	0.37157	0.47805	0.58233	2692.14	0.61986	0.76599	0.75898
1066.92	0.37039	0.47655	0.58009	2694.07	0.61795	0.7624	0.75709
1067.41	0.36917	0.47512	0.57799	2696	0.616	0.75879	0.75507
1067.89	0.36794	0.47377	0.57604	2697.93	0.61496	0.75515	0.75284
1068.37	0.3667	0.47248	0.57421	2699.85	0.61431	0.7515	0.75065
1068.85	0.36544	0.47124	0.57248	2701.78	0.6136	0.74783	0.74841
1069.34	0.36413	0.47	0.57077	2703.71	0.61276	0.74415	0.7463
1069.82	0.36274	0.46875	0.56905	2705.64	0.61223	0.74045	0.74417
1070.3	0.36124	0.46745	0.56727	2707.57	0.61161	0.73675	0.74223
1070.78	0.35963	0.46612	0.56539	2709.5	0.61086	0.73303	0.74007
1071.26	0.35793	0.46473	0.56343	2711.42	0.60978	0.7293	0.73775
1071.74	0.35618	0.4633	0.56138	2713.35	0.60888	0.72553	0.73535
1072.23	0.35441	0.46182	0.55925	2715.28	0.60804	0.72173	0.73298
1072.71	0.35264	0.46028	0.55708	2717.21	0.60734	0.71792	0.73064
1073.19	0.35088	0.45867	0.55485	2719.14	0.60659	0.71409	0.72863
1073.67	0.34913	0.45698	0.55258	2721.07	0.60641	0.71026	0.72662
1074.16	0.34736	0.45519	0.55024	2722.99	0.60655	0.70641	0.72461
1074.64	0.34554	0.4533	0.54785	2724.92	0.60694	0.70254	0.7225
1075.12	0.34365	0.45129	0.54537	2726.85	0.60695	0.69865	0.72039
1075.6	0.34168	0.44919	0.54278	2728.78	0.60671	0.69474	0.71803
1076.08	0.33962	0.44699	0.54008	2730.71	0.60622	0.6908	0.71586
1076.57	0.33747	0.44471	0.53725	2732.64	0.60587	0.68685	0.71378
1077.05	0.33526	0.44235	0.53428	2734.57	0.6052	0.68287	0.71192
1077.53	0.33302	0.43994	0.5312	2736.49	0.60425	0.67885	0.71015
1078.01	0.33079	0.4375	0.52802	2738.42	0.60281	0.67478	0.7086
1078.49	0.32862	0.43508	0.52478	2740.35	0.60157	0.67069	0.70695
1078.98	0.32653	0.43271	0.52151	2742.28	0.60129	0.66659	0.70513
1079.46	0.32455	0.43044	0.51825	2744.21	0.60248	0.66246	0.70313
1079.94	0.32266	0.42826	0.51501	2746.14	0.60373	0.65831	0.70155
1080.42	0.32085	0.4262	0.51181	2748.07	0.60463	0.65413	0.70023
1080.91	0.31904	0.42425	0.50863	2749.99	0.60523	0.64993	0.69909
1081.39	0.31723	0.4224	0.5055	2751.92	0.60587	0.64571	0.69801
1081.87	0.31538	0.42066	0.50242	2753.85	0.60613	0.64148	0.69696
1082.35	0.31353	0.41904	0.49943	2755.78	0.60608	0.63724	0.69579
1082.83	0.31169	0.41754	0.49655	2757.71	0.60565	0.633	0.69452
1083.32	0.30993	0.41618	0.49383	2759.64	0.60528	0.62874	0.69324
1083.8	0.30829	0.41497	0.49128	2761.56	0.60458	0.62448	0.69231
1084.28	0.30683	0.41391	0.48893	2763.49	0.60378	0.6202	0.69144
1084.76	0.30556	0.413	0.48677	2765.42	0.60296	0.61592	0.69065
1085.24	0.30452	0.41225	0.48481	2767.35	0.6024	0.61167	0.68989
1085.73	0.30368	0.41166	0.48302	2769.28	0.60163	0.60743	0.68889
1086.21	0.30307	0.41124	0.48141	2771.21	0.60081	0.6032	0.68766
1086.69	0.30264	0.41101	0.47995	2773.14	0.59971	0.59898	0.68638
1087.17	0.30241	0.41097	0.47866	2775.06	0.59869	0.5948	0.68493
1087.65	0.30235	0.41113	0.47752	2776.99	0.59758	0.59064	0.68363
1088.14	0.30244	0.4115	0.47654	2778.92	0.59647	0.5865	0.68237
1088.62	0.30268	0.41206	0.47572	2780.85	0.59514	0.58238	0.68101
1089.1	0.30306	0.41281	0.47508	2782.78	0.59411	0.57828	0.67926
1089.58	0.30358	0.41376	0.47463	2784.71	0.5932	0.57421	0.677
1090.07	0.30428	0.41491	0.4744	2786.63	0.59253	0.57018	0.67459
1090.55	0.30517	0.41625	0.47439	2788.56	0.59174	0.56615	0.67221
1091.03	0.3063	0.4178	0.47462	2790.49	0.5911	0.56216	0.6697
1091.51	0.30767	0.41952	0.47507	2792.42	0.59047	0.5582	0.66719
1091.99	0.3093	0.42143	0.47574	2794.35	0.59009	0.55428	0.66441
1092.48	0.31116	0.42348	0.4766	2796.28	0.58949	0.55037	0.66137
1092.96	0.31325	0.42568	0.47766	2798.2	0.58882	0.54649	0.65812
1093.44	0.31554	0.42803	0.47892	2800.13	0.58804	0.54263	0.65465
1093.92	0.31804	0.43054	0.48042	2802.06	0.58744	0.53879	0.65094
1094.4	0.32074	0.43323	0.48219	2803.99	0.5867	0.53496	0.64734
1094.89	0.32366	0.43612	0.48429	2805.92	0.58582	0.53114	0.64392
1095.37	0.32681	0.43919	0.48673	2807.85	0.58469	0.52734	0.64048
1095.85	0.33022	0.44246	0.48955	2809.78	0.5838	0.52356	0.63702
1096.33	0.3339	0.44591	0.49275	2811.7	0.58281	0.51978	0.63366
1096.82	0.33788	0.44956	0.49633	2813.63	0.58186	0.51602	0.63011
1097.3	0.34217	0.4534	0.50027	2815.56	0.58077	0.51227	0.6266
1097.78	0.34678	0.45745	0.50458	2817.49	0.57991	0.50854	0.62319
1098.26	0.3517	0.46174	0.50923	2819.42	0.57907	0.50482	0.61987
1098.74	0.35691	0.46628	0.51422	2821.35	0.57839	0.50112	0.61668
1099.23	0.36235	0.47108	0.51952	2823.28	0.57749	0.49742	0.61352
1099.71	0.36797	0.47616	0.52514	2825.2	0.5766	0.49373	0.61025
1100.19	0.37371	0.48147	0.53106	2827.13	0.57572	0.49003	0.60694
1100.67	0.37953	0.48704	0.53731	2829.06	0.57515	0.48634	0.60366
1101.15	0.38541	0.49281	0.54389	2830.99	0.57438	0.48265	0.60033
1101.64	0.39138	0.49879	0.55081	2832.92	0.57348	0.47898	0.59689
1102.12	0.39745	0.50494	0.55809	2834.85	0.57248	0.47532	0.59358
1102.6	0.40367	0.51122	0.5657	2836.77	0.57179	0.47165	0.59019
1103.08	0.41005	0.51758	0.5736	2838.7	0.57104	0.46799	0.58674
1103.57	0.41659	0.52397	0.58174	2840.63	0.57031	0.46434	0.58334
1104.05	0.42327	0.53035	0.59004	2842.56	0.56946	0.46069	0.5797
1104.53	0.43002	0.53667	0.59843	2844.49	0.56878	0.45705	0.57573
1105.01	0.43675	0.5429	0.60683	2846.42	0.568	0.45342	0.57169
1105.49	0.44337	0.54903	0.61519	2848.34	0.56726	0.4498	0.56781
1105.98	0.44979	0.55504	0.62344	2850.27	0.56619	0.44621	0.56402
1106.46	0.45591	0.56093	0.63157	2852.2	0.56512	0.44266	0.56041
1106.94	0.46168	0.56668	0.63952	2854.13	0.56402	0.43912	0.5569
1107.42	0.46707	0.5723	0.64728	2856.06	0.56305	0.43564	0.55352
1107.9	0.47208	0.57775	0.65483	2857.99	0.56187	0.43219	0.55018
1108.39	0.47676	0.58303	0.66215	2859.92	0.5607	0.42877	0.54686
1108.87	0.48116	0.58813	0.66922	2861.84	0.55932	0.42535	0.5435
1109.35	0.48539	0.59304	0.67604	2863.77	0.55801	0.42196	0.54033
1109.83	0.48947	0.59774	0.68257	2865.7	0.55653	0.41858	0.53704
1110.32	0.49346	0.60223	0.68879	2867.63	0.55501	0.41523	0.53363
1110.8	0.49737	0.60646	0.69465	2869.56	0.55328	0.41188	0.53014
1111.28	0.50116	0.61042	0.70012	2871.49	0.55169	0.40857	0.52661
1111.76	0.5048	0.61408	0.70518	2873.41	0.54997	0.40526	0.52305
1112.24	0.50824	0.61744	0.70981	2875.34	0.54834	0.402	0.51967
1112.72	0.51144	0.6205	0.71404	2877.27	0.54658	0.39875	0.51639
1113.21	0.5144	0.62328	0.7179	2879.2	0.54501	0.39555	0.51307
1113.69	0.51713	0.62579	0.72142	2881.13	0.54353	0.39235	0.50961
1114.17	0.51965	0.62808	0.72465	2883.06	0.54233	0.38918	0.50628
1114.65	0.52199	0.63017	0.72765	2884.99	0.54094	0.38602	0.50282
1115.14	0.5242	0.63208	0.73044	2886.91	0.5397	0.38287	0.49925
1115.62	0.52628	0.63383	0.73305	2888.84	0.53857	0.37971	0.49553
1116.1	0.52827	0.63544	0.73549	2890.77	0.5377	0.37658	0.49179
1116.58	0.53014	0.63693	0.73778	2892.7	0.53671	0.37346	0.488
1117.06	0.53191	0.6383	0.73991	2894.63	0.53586	0.37036	0.48431
1117.55	0.53356	0.63958	0.74188	2896.56	0.53503	0.36729	0.48043
1118.03	0.53509	0.64076	0.74367	2898.49	0.53448	0.36425	0.47642
1118.51	0.53647	0.64186	0.74527	2900.41	0.53376	0.36124	0.47208
1118.99	0.53772	0.64288	0.74668	2902.34	0.53307	0.35827	0.46758
1119.47	0.5388	0.6438	0.7479	2904.27	0.53224	0.35531	0.46285
1119.96	0.53974	0.64463	0.74893	2906.2	0.53166	0.35239	0.45788
1120.44	0.54051	0.64538	0.7498	2908.13	0.53094	0.34948	0.45263
1120.92	0.54114	0.64606	0.75054	2910.06	0.53031	0.3466	0.44745
1121.4	0.54165	0.64667	0.7512	2911.99	0.52947	0.34371	0.44224
1121.88	0.54208	0.64723	0.75181	2913.91	0.52875	0.34086	0.43726
1122.37	0.54245	0.64774	0.75239	2915.84	0.52802	0.33801	0.43292
1122.85	0.54282	0.64822	0.75296	2917.77	0.52744	0.33519	0.42964
1123.33	0.54323	0.64866	0.75351	2919.7	0.52658	0.33238	0.42701
1123.81	0.54374	0.64909	0.75404	2921.63	0.52571	0.32962	0.42482
1124.3	0.54437	0.64949	0.75452	2923.55	0.52461	0.3269	0.42265
1124.78	0.54516	0.6499	0.75494	2925.48	0.5236	0.32425	0.42064
1125.26	0.54609	0.65033	0.75528	2927.41	0.52245	0.32165	0.41843
1125.74	0.54718	0.65078	0.75554	2929.34	0.52135	0.31913	0.4162
1126.22	0.5484	0.65126	0.7557	2931.27	0.52019	0.31664	0.4138
1126.71	0.54972	0.65178	0.75578	2933.2	0.51945	0.3142	0.41139
1127.19	0.55109	0.65233	0.75579	2935.13	0.51882	0.31179	0.40889
1127.67	0.55248	0.6529	0.75575	2937.05	0.51842	0.30943	0.40657
1128.15	0.55385	0.6535	0.75567	2938.98	0.5179	0.30708	0.40423
1128.63	0.55517	0.65412	0.75557	2940.91	0.51741	0.30476	0.40192
1129.12	0.55639	0.65474	0.75546	2942.84	0.51666	0.30242	0.39953
1129.6	0.55751	0.65535	0.75532	2944.77	0.51595	0.30008	0.39732
1130.08	0.55849	0.65591	0.75513	2946.7	0.51518	0.29772	0.39494
1130.56	0.55931	0.65641	0.75486	2948.62	0.51463	0.29538	0.39248
1131.05	0.55997	0.65679	0.75445	2950.55	0.51403	0.29302	0.39019
1131.53	0.56046	0.65702	0.75386	2952.48	0.51356	0.29068	0.3882
1132.01	0.56079	0.65705	0.75302	2954.41	0.51289	0.28832	0.386
1132.49	0.561	0.65686	0.75188	2956.34	0.51245	0.28598	0.38387
1132.97	0.56109	0.65642	0.75036	2958.27	0.51207	0.28364	0.38166
1133.46	0.5611	0.65568	0.7484	2960.2	0.51196	0.28135	0.37968
1133.94	0.56103	0.65461	0.74592	2962.12	0.51167	0.2791	0.37764
1134.42	0.56089	0.65316	0.74285	2964.05	0.51125	0.27691	0.37577
1134.9	0.56061	0.65127	0.73912	2965.98	0.5105	0.27476	0.37399
1135.38	0.56015	0.64889	0.73469	2967.91	0.50978	0.27265	0.37228
1135.87	0.5594	0.64598	0.72952	2969.84	0.5088	0.27058	0.37057
1136.35	0.55827	0.64254	0.72362	2971.77	0.50769	0.26857	0.36912
1136.83	0.55661	0.63858	0.71703	2973.7	0.50625	0.26662	0.36753
1137.31	0.55434	0.63415	0.70982	2975.62	0.50496	0.26476	0.36587
1137.8	0.55136	0.62933	0.70211	2977.55	0.50373	0.26293	0.36408
1138.28	0.54767	0.62424	0.69405	2979.48	0.50266	0.26115	0.36255
1138.76	0.5433	0.61903	0.68581	2981.41	0.50154	0.2594	0.36086
1139.24	0.53842	0.61389	0.67762	2983.34	0.50059	0.2577	0.3592
1139.72	0.53323	0.60902	0.66974	2985.27	0.4996	0.25601	0.35739
1140.21	0.52805	0.60469	0.66244	2987.2	0.49867	0.25434	0.35553
1140.69	0.52322	0.60112	0.65603	2989.12	0.49739	0.25266	0.35336
1141.17	0.51913	0.59858	0.65081	2991.05	0.49609	0.25099	0.35149
1141.65	0.51611	0.59729	0.64709	2992.98	0.4947	0.2493	0.34969
1142.13	0.51448	0.59747	0.64512	2994.91	0.49342	0.2476	0.34761
1142.62	0.51444	0.59927	0.64511	2996.84	0.49199	0.24587	0.34554
1143.1	0.51617	0.60284	0.64723	2998.77	0.49068	0.24419	0.34365
1143.58	0.51971	0.60821	0.65157	3000.69	0.4892	0.24254	0.34186
1144.06	0.52509	0.61541	0.65817	3002.62	0.48771	0.24093	0.3405
1144.55	0.53222	0.62436	0.66695	3004.55	0.48596	0.23932	0.33885
1145.03	0.54099	0.63496	0.67779	3006.48	0.48421	0.23773	0.33759
1145.51	0.55122	0.64701	0.69048	3008.41	0.48231	0.23615	0.33676
1145.99	0.56274	0.66028	0.70475	3010.34	0.4806	0.23459	0.33594
1146.47	0.57532	0.67452	0.7203	3012.26	0.47874	0.23301	0.33488
1146.96	0.58874	0.68949	0.73684	3014.19	0.47696	0.23145	0.33403
1147.44	0.60276	0.70493	0.75405	3016.12	0.4751	0.22988	0.33293
1147.92	0.61718	0.72064	0.77167	3018.05	0.47355	0.22837	0.33169
1148.4	0.63176	0.73642	0.78944	3019.98	0.47224	0.22689	0.33058
1148.88	0.64631	0.75217	0.80713	3021.91	0.47144	0.22544	0.3296
1149.37	0.66061	0.76777	0.82455	3023.84	0.47042	0.22401	0.32844
1149.85	0.67452	0.78313	0.84152	3025.76	0.46944	0.22264	0.32719
1150.33	0.68788	0.79817	0.85795	3027.69	0.46828	0.22128	0.3258
1150.81	0.70058	0.81278	0.87372	3029.62	0.46709	0.21995	0.32474
1151.3	0.71255	0.82684	0.88876	3031.55	0.46555	0.2186	0.32317
1151.78	0.72371	0.84022	0.90299	3033.48	0.46395	0.21724	0.32163
1152.26	0.73402	0.85278	0.91633	3035.41	0.46223	0.21588	0.31997
1152.74	0.74345	0.86437	0.92868	3037.34	0.4607	0.21456	0.3184
1153.22	0.75195	0.87486	0.93996	3039.26	0.45897	0.21323	0.31685
1153.7	0.75951	0.88414	0.95011	3041.19	0.4571	0.21191	0.3153
1154.19	0.76611	0.89216	0.9591	3043.12	0.45488	0.2106	0.31373
1154.67	0.77178	0.8989	0.96691	3045.05	0.45285	0.20935	0.31243
1155.15	0.77652	0.90443	0.97358	3046.98	0.45077	0.20812	0.31091
1155.63	0.78038	0.90888	0.97916	3048.91	0.44887	0.20691	0.30912
1156.12	0.78341	0.91241	0.98376	3050.83	0.44688	0.2057	0.30726
1156.6	0.7857	0.91516	0.98747	3052.76	0.44511	0.20453	0.30572
1157.08	0.78732	0.91728	0.99047	3054.69	0.44329	0.20338	0.30421
1157.56	0.78836	0.91889	0.99289	3056.62	0.44149	0.20224	0.30242
1158.04	0.78892	0.92011	0.99485	3058.55	0.43924	0.20107	0.30054
1158.53	0.7891	0.92101	0.99644	3060.48	0.43711	0.19991	0.29894
1159.01	0.78896	0.92164	0.99772	3062.41	0.43491	0.19874	0.29744
1159.49	0.78858	0.92202	0.99871	3064.33	0.43264	0.19758	0.29598
1159.97	0.78803	0.92218	0.99943	3066.26	0.43059	0.19642	0.29437
1160.45	0.78735	0.92211	0.99986	3068.19	0.42872	0.19528	0.2928
1160.94	0.78661	0.92182	1	3070.12	0.42734	0.19415	0.29119
1161.42	0.78584	0.92133	0.99984	3072.05	0.42688	0.19305	0.28982
1161.9	0.7851	0.92065	0.99941	3073.98	0.42656	0.19192	0.28839
1162.38	0.78444	0.9198	0.99875	3075.9	0.42573	0.19081	0.28719
1162.87	0.78389	0.91882	0.99793	3077.83	0.42418	0.18969	0.2859
1163.35	0.78348	0.91774	0.99701	3079.76	0.4238	0.1886	0.28454
1163.83	0.78321	0.91658	0.99608	3081.69	0.42338	0.18749	0.28307
1164.31	0.78306	0.91539	0.99518	3083.62	0.42156	0.18639	0.28182
1164.79	0.78298	0.91419	0.99438	3085.55	0.41931	0.18527	0.28038
1165.28	0.78292	0.913	0.99366	3087.47	0.41733	0.18417	0.27895
1165.76	0.78283	0.91184	0.99302	3089.4	0.41535	0.18307	0.27745
1166.24	0.78266	0.9107	0.99243	3091.33	0.41354	0.182	0.27612
1166.72	0.78237	0.9096	0.99182	3093.26	0.4116	0.18091	0.27481
1167.2	0.78196	0.90852	0.99116	3095.19	0.40878	0.17985	0.27344
1167.69	0.78143	0.90747	0.99041	3097.12	0.40592	0.17877	0.27186
1168.17	0.78081	0.90643	0.98955	3099.05	0.40405	0.17768	0.27095
1168.65	0.78013	0.90541	0.9886	3100.97	0.40252	0.17656	0.26959
1169.13	0.77941	0.9044	0.98758	3102.9	0.39978	0.17546	0.26799
1169.62	0.77869	0.90339	0.98655	3104.83	0.39686	0.17435	0.26655
1170.1	0.77797	0.90239	0.98554	3106.76	0.39474	0.17323	0.26546
1170.58	0.77726	0.90139	0.98458	3108.69	0.39255	0.17212	0.2641
1171.06	0.77657	0.90037	0.98371	3110.62	0.39001	0.17104	0.26281
1171.54	0.77588	0.89933	0.98291	3112.55	0.38791	0.16994	0.26157
1172.03	0.7752	0.89826	0.98217	3114.47	0.38664	0.16887	0.26051
1172.51	0.77449	0.89715	0.98148	3116.4	0.38375	0.16777	0.25918
1172.99	0.77377	0.89599	0.98079	3118.33	0.38145	0.16665	0.25782
1173.47	0.77301	0.89481	0.98009	3120.26	0.38156	0.16552	0.25637
1173.95	0.77221	0.89361	0.97936	3122.19	0.3798	0.1644	0.25499
1174.44	0.77135	0.89242	0.97859	3124.12	0.37639	0.16325	0.25342
1174.92	0.77043	0.89126	0.97776	3126.04	0.37457	0.1621	0.25213
1175.4	0.76946	0.89015	0.9769	3127.97	0.37273	0.16091	0.25067
1175.88	0.76845	0.88909	0.976	3129.9	0.37205	0.15976	0.24954
1176.37	0.76742	0.8881	0.97509	3131.83	0.37051	0.15859	0.2482
1176.85	0.76641	0.88714	0.97417	3133.76	0.36603	0.15743	0.24677
1177.33	0.76543	0.88622	0.97327	3135.69	0.36309	0.15626	0.24528
1177.81	0.76451	0.8853	0.9724	3137.61	0.36294	0.15512	0.24417
1178.29	0.76365	0.88436	0.97158	3139.54	0.36149	0.15395	0.24288
1178.78	0.76287	0.88341	0.97081	3141.47	0.35701	0.15279	0.24165
1179.26	0.76216	0.88243	0.97011	3143.4	0.35211	0.1516	0.24028
1179.74	0.7615	0.88144	0.96944	3145.33	0.34706	0.15044	0.23908
1180.22	0.76089	0.88043	0.96879	3147.26	0.34328	0.14927	0.23777
1180.7	0.76032	0.87942	0.96812	3149.19	0.34002	0.14812	0.2367
1181.19	0.7598	0.8784	0.9674	3151.11	0.33653	0.14694	0.23563
1181.67	0.75935	0.87739	0.96659	3153.04	0.3323	0.14578	0.23451
1182.15	0.75898	0.8764	0.9657	3154.97	0.3256	0.1446	0.23301
1182.63	0.7587	0.87542	0.9647	3156.9	0.32207	0.14345	0.23169
1183.11	0.75852	0.87446	0.96362	3158.83	0.31536	0.14227	0.23036
1183.6	0.75839	0.87354	0.96249	3160.76	0.30146	0.1411	0.22926
1184.08	0.75828	0.87266	0.96135	3162.68	0.28983	0.13991	0.22813
1184.56	0.75813	0.87182	0.96022	3164.61	0.28703	0.13876	0.22693
1185.04	0.75789	0.87103	0.95917	3166.54	0.29609	0.13761	0.22552
1185.53	0.7575	0.87028	0.9582	3168.47	0.30708	0.13645	0.22435
1186.01	0.75696	0.86956	0.95735	3170.4	0.31209	0.13526	0.22308
1186.49	0.75628	0.86886	0.95661	3172.33	0.31081	0.1341	0.22197
1186.97	0.75548	0.86815	0.95595	3174.26	0.30718	0.13293	0.22064
1187.45	0.75462	0.86743	0.95536	3176.18	0.30158	0.13178	0.21952
1187.94	0.75376	0.86667	0.95479	3178.11	0.29738	0.13061	0.21824
1188.42	0.75295	0.86589	0.95421	3180.04	0.30017	0.12945	0.21687
1188.9	0.75224	0.86508	0.9536	3181.97	0.30738	0.12826	0.2155
1189.38	0.75165	0.86425	0.95292	3183.9	0.31013	0.12708	0.21429
1189.86	0.75116	0.8634	0.95218	3185.83	0.30567	0.1259	0.21287
1190.35	0.75076	0.86254	0.95136	3187.76	0.30044	0.12474	0.21172
1190.83	0.75041	0.86166	0.95048	3189.68	0.29665	0.12356	0.21039
1191.31	0.75008	0.86074	0.94954	3191.61	0.29436	0.12241	0.20934
1191.79	0.7497	0.85978	0.94856	3193.54	0.28933	0.12123	0.20816
1192.28	0.74925	0.85877	0.94756	3195.47	0.2838	0.12004	0.20713
1192.76	0.74871	0.85771	0.94655	3197.4	0.28122	0.11885	0.20581
1193.24	0.74806	0.85662	0.94553	3199.33	0.28194	0.11769	0.20449
1193.72	0.74733	0.85552	0.94451	3201.26	0.28137	0.11652	0.20325
1194.2	0.74653	0.85441	0.94348	3203.18	0.28007	0.11538	0.2021
1194.68	0.74571	0.85332	0.94243	3205.11	0.2788	0.1142	0.20074
1195.17	0.74492	0.85225	0.94136	3207.04	0.27595	0.11304	0.19967
1195.65	0.74417	0.85123	0.94026	3208.97	0.27065	0.11186	0.19855
1196.13	0.7435	0.85024	0.93915	3210.9	0.26751	0.1107	0.19744
1196.61	0.74291	0.8493	0.93803	3212.82	0.26808	0.10951	0.1962
1197.1	0.74236	0.84838	0.93692	3214.75	0.26904	0.10834	0.19493
1197.58	0.74183	0.84748	0.93583	3216.68	0.26767	0.10713	0.19385
1198.06	0.74128	0.8466	0.93476	3218.61	0.26629	0.10593	0.19293
1198.54	0.74069	0.84572	0.93372	3220.54	0.26541	0.10471	0.19135
1199.02	0.74003	0.84485	0.93272	3222.47	0.26556	0.10351	0.19006
1199.51	0.73931	0.84398	0.93174	3224.4	0.26189	0.10229	0.18887
1199.99	0.73855	0.84311	0.93077	3226.32	0.26008	0.10107	0.18775
1200.47	0.73779	0.84222	0.9298	3228.25	0.25913	0.09983	0.18648
1200.95	0.73707	0.84132	0.92881	3230.18	0.25361	0.09862	0.18548
1201.43	0.73639	0.8404	0.92781	3232.11	0.24781	0.09739	0.18432
1201.92	0.73579	0.83945	0.92676	3234.04	0.24477	0.09619	0.18316
1202.4	0.73524	0.83846	0.92568	3235.97	0.24192	0.09496	0.18178
1202.88	0.73475	0.83743	0.92457	3237.9	0.23875	0.09372	0.18046
1203.36	0.73428	0.83636	0.92343	3239.82	0.23565	0.09245	0.17921
1203.85	0.73381	0.83524	0.92227	3241.75	0.23475	0.0912	0.17811
1204.33	0.73333	0.83409	0.9211	3243.68	0.23325	0.08993	0.17698
1204.81	0.73286	0.83291	0.91991	3245.61	0.22992	0.08868	0.17579
1205.29	0.73238	0.83171	0.91871	3247.54	0.22695	0.0874	0.17447
1205.77	0.73193	0.83048	0.9175	3249.47	0.22497	0.08614	0.17312
1206.26	0.73151	0.82925	0.91627	3251.39	0.22016	0.08484	0.17186
1206.74	0.73112	0.82801	0.91501	3253.32	0.21596	0.08355	0.17075
1207.22	0.73074	0.82678	0.91373	3255.25	0.21124	0.08223	0.16935
1207.7	0.73034	0.82557	0.91242	3257.18	0.20744	0.08093	0.16802
1208.18	0.72987	0.82438	0.91109	3259.11	0.20646	0.07961	0.1667
1208.67	0.7293	0.8232	0.90975	3261.04	0.20307	0.07831	0.16556
1209.15	0.72859	0.82203	0.90839	3262.97	0.19757	0.077	0.16435
1209.63	0.72774	0.82085	0.907	3264.89	0.19438	0.0757	0.16318
1210.11	0.72675	0.81964	0.9056	3266.82	0.19185	0.07438	0.16185
1210.6	0.72563	0.81838	0.90416	3268.75	0.18914	0.07308	0.16075
1211.08	0.72441	0.81707	0.90271	3270.68	0.18558	0.07177	0.15964
1211.56	0.72313	0.8157	0.90123	3272.61	0.1819	0.07047	0.15872
1212.04	0.72181	0.81428	0.89976	3274.54	0.17828	0.06913	0.15739
1212.52	0.72046	0.81283	0.89829	3276.47	0.17495	0.06781	0.15595
1213.01	0.7191	0.81138	0.89684	3278.39	0.1719	0.06647	0.15456
1213.49	0.71775	0.80995	0.89543	3280.32	0.16897	0.06514	0.15339
1213.97	0.71643	0.80854	0.89405	3282.25	0.16536	0.0638	0.15207
1214.45	0.71518	0.80717	0.89269	3284.18	0.16171	0.06248	0.15094
1214.93	0.71401	0.80584	0.89135	3286.11	0.1581	0.06114	0.1497
1215.42	0.713	0.80453	0.88998	3288.04	0.15479	0.05984	0.14845
1215.9	0.71215	0.80323	0.88858	3289.96	0.15142	0.05852	0.14723
1216.38	0.71152	0.80191	0.88711	3291.89	0.14829	0.05721	0.14617
1216.86	0.7111	0.80057	0.88557	3293.82	0.14511	0.05588	0.14469
1217.35	0.71088	0.79919	0.88393	3295.75	0.14218	0.0546	0.14339
1217.83	0.71081	0.79777	0.88222	3297.68	0.13894	0.05332	0.14199
1218.31	0.7108	0.79632	0.88045	3299.61	0.13584	0.05206	0.14071
1218.79	0.71076	0.79482	0.87863	3301.53	0.13281	0.0508	0.13931
1219.27	0.7106	0.79328	0.8768	3303.46	0.13109	0.04956	0.13815
1219.76	0.71023	0.79169	0.87496	3305.39	0.12907	0.04832	0.13691
1220.24	0.7096	0.79004	0.87314	3307.32	0.12475	0.04711	0.1357
1220.72	0.7087	0.78833	0.87132	3309.25	0.12125	0.04588	0.13427
1221.2	0.70756	0.78653	0.86949	3311.18	0.11921	0.04469	0.13298
1221.68	0.70623	0.78466	0.86765	3313.11	0.11631	0.04349	0.13136
1222.17	0.70481	0.78271	0.86579	3315.03	0.11288	0.04233	0.13004
1222.65	0.70338	0.78069	0.86389	3316.96	0.11001	0.04115	0.12869
1223.13	0.70201	0.77863	0.86197	3318.89	0.10736	0.04	0.12738
1223.61	0.70075	0.77654	0.86003	3320.82	0.10481	0.03885	0.12614
1224.09	0.69961	0.77445	0.85809	3322.75	0.10304	0.03775	0.12486
1224.58	0.69856	0.77238	0.85616	3324.68	0.1012	0.03665	0.12346
1225.06	0.69758	0.77034	0.85424	3326.61	0.0978	0.03559	0.12229
1225.54	0.69659	0.76831	0.85232	3328.53	0.09435	0.03453	0.12088
1226.02	0.69557	0.76629	0.85037	3330.46	0.09159	0.0335	0.1196
1226.51	0.69448	0.76424	0.84839	3332.39	0.08896	0.03247	0.11823
1226.99	0.69332	0.76213	0.84632	3334.32	0.0868	0.03148	0.11692
1227.47	0.69209	0.75995	0.84417	3336.25	0.08503	0.03048	0.11564
1227.95	0.69081	0.75766	0.84189	3338.18	0.08239	0.02952	0.11438
1228.43	0.68953	0.75526	0.8395	3340.1	0.08019	0.02858	0.11302
1228.91	0.68827	0.75275	0.83698	3342.03	0.07774	0.02767	0.11193
1229.4	0.68705	0.75017	0.83438	3343.96	0.07461	0.02675	0.1106
1229.88	0.6859	0.74753	0.8317	3345.89	0.07268	0.02586	0.10921
1230.36	0.68479	0.74489	0.829	3347.82	0.06996	0.02499	0.10804
1230.84	0.68371	0.74228	0.82631	3349.75	0.06684	0.02417	0.10696
1231.33	0.68262	0.73976	0.82367	3351.68	0.06416	0.02334	0.10562
1231.81	0.68152	0.73735	0.82111	3353.6	0.06193	0.02257	0.10453
1232.29	0.68038	0.73508	0.81867	3355.53	0.05955	0.0218	0.10329
1232.77	0.67922	0.73298	0.81636	3357.46	0.05716	0.02109	0.10222
1233.26	0.67804	0.73105	0.81422	3359.39	0.0549	0.02039	0.1013
1233.74	0.67691	0.7293	0.81224	3361.32	0.05265	0.01972	0.10031
1234.22	0.67587	0.7277	0.81044	3363.25	0.05022	0.01905	0.09901
1234.7	0.67498	0.72626	0.80881	3365.17	0.04776	0.01843	0.09805
1235.18	0.67431	0.72496	0.80735	3367.1	0.04548	0.01781	0.09726
1235.66	0.6739	0.72379	0.80605	3369.03	0.04353	0.01721	0.09633
1236.15	0.67377	0.72274	0.8049	3370.96	0.04207	0.01662	0.09522
1236.63	0.67393	0.72184	0.8039	3372.89	0.04032	0.01608	0.09437
1237.11	0.67437	0.72109	0.80304	3374.82	0.03792	0.01556	0.09363
1237.59	0.67504	0.72052	0.80234	3376.74	0.03574	0.01505	0.09303
1238.08	0.6759	0.72014	0.80179	3378.67	0.03394	0.01454	0.09215
1238.56	0.67687	0.71995	0.8014	3380.6	0.03278	0.0141	0.09115
1239.04	0.6779	0.71995	0.80117	3382.53	0.03145	0.01369	0.09034
1239.52	0.67896	0.72013	0.8011	3384.46	0.02979	0.01332	0.08982
1240	0.67999	0.72044	0.80115	3386.39	0.0281	0.01296	0.0889
1240.49	0.681	0.72087	0.8013	3388.32	0.02684	0.01264	0.08831
1240.97	0.68199	0.72136	0.80152	3390.24	0.0258	0.01233	0.08817
1241.45	0.68298	0.72189	0.80178	3392.17	0.02487	0.01205	0.08778
1241.93	0.684	0.72242	0.80204	3394.1	0.02407	0.01176	0.08714
1242.41	0.68507	0.72294	0.80229	3396.03	0.02364	0.0115	0.08669
1242.9	0.68621	0.72344	0.80251	3397.96	0.0233	0.01125	0.08618
1243.38	0.68744	0.72392	0.8027	3399.89	0.02306	0.01106	0.08588
1243.86	0.68876	0.72437	0.80286	3401.82	0.02282	0.01087	0.08539
1244.34	0.69017	0.72478	0.80299	3403.74	0.02226	0.0107	0.08487
1244.83	0.69165	0.72514	0.80307	3405.67	0.02176	0.01054	0.08458
1245.31	0.69319	0.72543	0.80311	3407.6	0.0217	0.01043	0.08452
1245.79	0.69473	0.72563	0.80307	3409.53	0.02184	0.01034	0.08444
1246.27	0.69625	0.72573	0.80295	3411.46	0.02213	0.01028	0.08421
1246.75	0.6977	0.72571	0.80274	3413.39	0.02246	0.01023	0.0837
1247.24	0.69904	0.72557	0.80241	3415.31	0.02314	0.01022	0.08353
1247.72	0.70023	0.72532	0.80197	3417.24	0.02422	0.01022	0.0836
1248.2	0.70125	0.725	0.80142	3419.17	0.02537	0.01024	0.0836
1248.68	0.70206	0.72461	0.80075	3421.1	0.02608	0.01025	0.08326
1249.16	0.70266	0.72418	0.79997	3423.03	0.02686	0.01031	0.08324
1249.65	0.70304	0.72373	0.79906	3424.96	0.02757	0.0104	0.0834
1250.13	0.7032	0.72324	0.79802	3426.89	0.02816	0.01054	0.08348
1250.61	0.70314	0.72271	0.79684	3428.81	0.02912	0.01068	0.08354
1251.09	0.70291	0.72211	0.7955	3430.74	0.03047	0.01084	0.08367
1251.58	0.70252	0.72142	0.79398	3432.67	0.03181	0.01098	0.08381
1252.06	0.70201	0.72062	0.79228	3434.6	0.03322	0.01117	0.08398
1252.54	0.70142	0.71967	0.79039	3436.53	0.03415	0.01137	0.08414
1253.02	0.7008	0.71857	0.78832	3438.46	0.03438	0.01158	0.08433
1253.5	0.70018	0.71732	0.78608	3440.39	0.03484	0.01179	0.0845
1253.98	0.69962	0.71593	0.78368	3442.31	0.03517	0.01203	0.08466
1254.47	0.69914	0.71438	0.78114	3444.24	0.03559	0.01228	0.08513
1254.95	0.69874	0.71271	0.77847	3446.17	0.03596	0.01257	0.08559
1255.43	0.69841	0.71092	0.77568	3448.1	0.03641	0.01285	0.08574
1255.91	0.69813	0.70902	0.77277	3450.03	0.03702	0.01319	0.08602
1256.4	0.69784	0.70704	0.76976	3451.95	0.03771	0.01355	0.08649
1256.88	0.6975	0.70499	0.76667	3453.88	0.03781	0.01394	0.08708
1257.36	0.69704	0.7029	0.76352	3455.81	0.03717	0.01434	0.08759
1257.84	0.69643	0.70082	0.76036	3457.74	0.03667	0.01478	0.08819
1258.33	0.69563	0.69878	0.75725	3459.67	0.03647	0.01522	0.08886
1258.81	0.69467	0.69685	0.75425	3461.6	0.03667	0.01571	0.08945
1259.29	0.69357	0.69506	0.75142	3463.53	0.03695	0.01619	0.09008
1259.77	0.69241	0.69347	0.74882	3465.45	0.03644	0.01668	0.09082
1260.25	0.69122	0.69211	0.7465	3467.38	0.03549	0.01717	0.09143
1260.73	0.69008	0.69098	0.7445	3469.31	0.03472	0.01771	0.092
1261.22	0.68902	0.69009	0.74284	3471.24	0.03398	0.01823	0.09253
1261.7	0.68804	0.6894	0.7415	3473.17	0.03304	0.01877	0.09335
1262.18	0.68712	0.68888	0.74049	3475.1	0.03247	0.0193	0.09424
1262.66	0.68623	0.68849	0.73976	3477.03	0.03199	0.01987	0.09499
1263.15	0.68533	0.6882	0.73928	3478.95	0.03115	0.02045	0.09596
1263.63	0.68437	0.68797	0.73903	3480.88	0.03021	0.02106	0.09673
1264.11	0.68335	0.68779	0.73896	3482.81	0.02955	0.02169	0.09734
1264.59	0.68225	0.68766	0.73906	3484.74	0.02876	0.02235	0.09847
1265.07	0.6811	0.68757	0.73928	3486.67	0.02846	0.02302	0.09958
1265.56	0.67993	0.68753	0.73958	3488.6	0.02795	0.02373	0.10035
1266.04	0.67876	0.68754	0.73994	3490.53	0.02742	0.02448	0.10125
1266.52	0.6776	0.68758	0.7403	3492.45	0.02749	0.02524	0.10239
1267	0.67645	0.68765	0.74061	3494.38	0.02759	0.02601	0.1035
1267.48	0.67529	0.68771	0.74083	3496.31	0.02724	0.02679	0.10447
1267.97	0.67407	0.68773	0.74092	3498.24	0.02682	0.02759	0.10567
1268.45	0.67277	0.68771	0.74087	3500.17	0.02649	0.02842	0.10704
1268.93	0.67133	0.68762	0.74067	3502.09	0.02689	0.02928	0.10833
1269.41	0.66975	0.68746	0.74032	3504.02	0.02744	0.03017	0.10901
1269.89	0.668	0.68726	0.73985	3505.95	0.02808	0.03108	0.11015
1270.38	0.66612	0.68704	0.7393	3507.88	0.02875	0.03204	0.11147
1270.86	0.66416	0.68682	0.73868	3509.81	0.02973	0.03306	0.11268
1271.34	0.66216	0.68664	0.73803	3511.74	0.03085	0.03414	0.11381
1271.82	0.66019	0.6865	0.73735	3513.67	0.03183	0.03528	0.11518
1272.31	0.6583	0.68642	0.73665	3515.59	0.03307	0.03649	0.11668
1272.79	0.65652	0.68637	0.7359	3517.52	0.03557	0.03776	0.1182
1273.27	0.65487	0.68634	0.73509	3519.45	0.03836	0.03905	0.11965
1273.75	0.65334	0.68629	0.73419	3521.38	0.0399	0.04038	0.12154
1274.23	0.6519	0.68619	0.7332	3523.31	0.04185	0.04179	0.12326
1274.72	0.65052	0.686	0.73209	3525.24	0.04455	0.04327	0.12494
1275.2	0.64915	0.6857	0.73087	3527.17	0.04705	0.04482	0.1265
1275.68	0.64775	0.68527	0.72954	3529.09	0.05028	0.04641	0.12828
1276.16	0.64632	0.68472	0.7281	3531.02	0.05328	0.04806	0.13012
1276.64	0.64483	0.68404	0.72659	3532.95	0.05643	0.04981	0.13221
1277.13	0.64328	0.68328	0.72501	3534.88	0.06025	0.05166	0.13443
1277.61	0.64167	0.68243	0.72338	3536.81	0.06461	0.0536	0.13668
1278.09	0.64002	0.68155	0.72171	3538.74	0.06886	0.05566	0.13886
1278.57	0.63832	0.68065	0.72002	3540.66	0.07334	0.05783	0.14136
1279.06	0.63661	0.67976	0.7183	3542.59	0.07756	0.06008	0.14417
1279.54	0.63487	0.6789	0.71655	3544.52	0.08229	0.0624	0.14675
1280.02	0.6331	0.67809	0.71479	3546.45	0.08705	0.0648	0.14876
1280.5	0.63132	0.67731	0.71301	3548.38	0.09206	0.0673	0.15126
1280.98	0.62951	0.67656	0.71121	3550.31	0.0968	0.06992	0.15424
1281.47	0.62769	0.67582	0.70938	3552.24	0.10209	0.07266	0.15713
1281.95	0.62586	0.67507	0.70751	3554.16	0.10735	0.07555	0.16002
1282.43	0.62406	0.67427	0.70559	3556.09	0.1129	0.07858	0.16325
1282.91	0.6223	0.67341	0.70359	3558.02	0.11785	0.0818	0.16657
1283.39	0.62062	0.67244	0.70148	3559.95	0.12309	0.08518	0.17009
1283.88	0.61904	0.67134	0.69925	3561.88	0.12833	0.08869	0.17373
1284.36	0.61757	0.6701	0.69688	3563.81	0.13358	0.09232	0.17772
1284.84	0.6162	0.66871	0.69435	3565.74	0.13828	0.09613	0.18136
1285.32	0.6149	0.66719	0.69169	3567.66	0.14339	0.10008	0.18485
1285.81	0.61364	0.66556	0.68891	3569.59	0.14861	0.10414	0.18908
1286.29	0.61237	0.66386	0.68606	3571.52	0.15416	0.10835	0.193
1286.77	0.61108	0.66215	0.68318	3573.45	0.15955	0.11272	0.19703
1287.25	0.60973	0.66046	0.68033	3575.38	0.16528	0.11728	0.20133
1287.73	0.60831	0.65884	0.67755	3577.31	0.17045	0.12206	0.2057
1288.22	0.60683	0.65732	0.67487	3579.23	0.17595	0.12706	0.2103
1288.7	0.6053	0.65591	0.67231	3581.16	0.18126	0.13227	0.21514
1289.18	0.60373	0.6546	0.66986	3583.09	0.18695	0.13765	0.22028
1289.66	0.60215	0.65336	0.6675	3585.02	0.19258	0.1432	0.2255
1290.14	0.60059	0.65217	0.66519	3586.95	0.19848	0.14891	0.23018
1290.63	0.59909	0.65097	0.66289	3588.88	0.20385	0.15474	0.23501
1291.11	0.59765	0.64973	0.66056	3590.8	0.20962	0.16068	0.24052
1291.59	0.5963	0.64841	0.65816	3592.73	0.21533	0.16671	0.24561
1292.07	0.59503	0.647	0.65567	3594.66	0.2213	0.17291	0.25091
1292.56	0.59385	0.64547	0.65308	3596.59	0.22653	0.17918	0.25642
1293.04	0.59271	0.64384	0.65036	3598.52	0.23166	0.18565	0.26232
1293.52	0.59161	0.64212	0.64755	3600.45	0.23684	0.19239	0.26735
1294	0.5905	0.64033	0.64465	3602.38	0.24252	0.19945	0.27311
1294.48	0.58935	0.63851	0.64169	3604.3	0.24784	0.20672	0.27913
1294.96	0.58814	0.63667	0.6387	3606.23	0.25374	0.21412	0.28545
1295.45	0.58687	0.63485	0.63572	3608.16	0.25874	0.22165	0.29131
1295.93	0.58551	0.63304	0.63275	3610.09	0.26369	0.2293	0.2991
1296.41	0.58409	0.63126	0.62982	3612.02	0.26894	0.23694	0.30611
1296.89	0.58261	0.62952	0.62692	3613.95	0.27457	0.24456	0.31208
1297.38	0.5811	0.6278	0.62406	3615.88	0.2795	0.25198	0.31723
1297.86	0.57956	0.62611	0.62121	3617.8	0.28475	0.25928	0.3226
1298.34	0.57802	0.62444	0.61837	3619.73	0.28998	0.26669	0.32768
1298.82	0.57648	0.62278	0.61552	3621.66	0.29572	0.27411	0.3332
1299.3	0.57493	0.62115	0.61265	3623.59	0.30105	0.28151	0.33843
1299.79	0.57335	0.61951	0.60976	3625.52	0.30672	0.28912	0.34462
1300.27	0.57175	0.61786	0.60684	3627.45	0.31246	0.29696	0.35035
1300.75	0.57009	0.61619	0.60387	3629.37	0.31864	0.3051	0.35663
1301.23	0.56838	0.61449	0.60088	3631.3	0.32366	0.31334	0.36461
1301.71	0.56661	0.61273	0.59783	3633.23	0.32931	0.32176	0.36952
1302.2	0.56482	0.6109	0.59473	3635.16	0.33521	0.33051	0.3755
1302.68	0.56302	0.60899	0.59156	3637.09	0.34153	0.33972	0.3819
1303.16	0.56125	0.60699	0.58829	3639.02	0.34756	0.34895	0.38829
1303.64	0.55953	0.60489	0.58491	3640.95	0.35387	0.35835	0.39509
1304.13	0.55788	0.60268	0.58139	3642.87	0.35974	0.36763	0.40141
1304.61	0.55629	0.60038	0.57773	3644.8	0.36597	0.37691	0.40959
1305.09	0.55476	0.598	0.57395	3646.73	0.37198	0.38634	0.41787
1305.57	0.55327	0.59559	0.57006	3648.66	0.37907	0.39548	0.4245
1306.05	0.55181	0.59318	0.56611	3650.59	0.38591	0.40436	0.42718
1306.54	0.55036	0.59081	0.56214	3652.52	0.39359	0.41297	0.4337
1307.02	0.54893	0.58851	0.55819	3654.44	0.40131	0.42131	0.43801
1307.5	0.5475	0.58628	0.55428	3656.37	0.40942	0.42964	0.44362
1307.98	0.54609	0.5841	0.55041	3658.3	0.41682	0.43769	0.44955
1308.46	0.54469	0.58193	0.54655	3660.23	0.42482	0.446	0.45412
1308.95	0.54332	0.57973	0.54267	3662.16	0.43279	0.45487	0.45923
1309.43	0.54197	0.57746	0.53872	3664.09	0.4401	0.46407	0.465
1309.91	0.54065	0.5751	0.53468	3666.01	0.44664	0.47345	0.47111
1310.39	0.53936	0.57265	0.53055	3667.94	0.45413	0.4829	0.47804
1310.88	0.5381	0.57016	0.52637	3669.87	0.46193	0.49197	0.48157
1311.36	0.53685	0.56769	0.52218	3671.8	0.46912	0.5008	0.48897
1311.84	0.53561	0.56531	0.51807	3673.73	0.47421	0.50931	0.49461
1312.32	0.53435	0.56312	0.51409	3675.66	0.47957	0.51729	0.49666
1312.8	0.53309	0.56115	0.5103	3677.59	0.48544	0.52527	0.50274
1313.29	0.53181	0.55945	0.5067	3679.51	0.49062	0.53307	0.50424
1313.77	0.53054	0.55801	0.5033	3681.44	0.49493	0.54062	0.5075
1314.25	0.52929	0.55679	0.50005	3683.37	0.49992	0.54803	0.51162
1314.73	0.52808	0.55573	0.4969	3685.3	0.505	0.55495	0.51555
1315.21	0.52694	0.55475	0.49378	3687.23	0.51032	0.5619	0.52112
1315.7	0.52586	0.55381	0.49066	3689.16	0.5151	0.56888	0.52619
1316.18	0.52486	0.55288	0.48749	3691.09	0.52097	0.5757	0.52703
1316.66	0.52391	0.55196	0.48432	3693.01	0.52593	0.58261	0.52928
1317.14	0.52299	0.55112	0.48119	3694.94	0.52676	0.58894	0.53159
1317.62	0.52209	0.55041	0.47819	3696.87	0.52893	0.59515	0.53366
1318.11	0.52118	0.54991	0.47537	3698.8	0.53084	0.60159	0.53751
1318.59	0.52024	0.54965	0.47279	3700.73	0.53295	0.60793	0.54139
1319.07	0.51924	0.54964	0.47045	3702.66	0.53474	0.61472	0.5437
1319.55	0.5182	0.54986	0.46834	3704.58	0.53609	0.62214	0.54679
1320.04	0.51712	0.55023	0.46636	3706.51	0.53672	0.62949	0.55099
1320.52	0.51602	0.5507	0.46444	3708.44	0.53671	0.63663	0.55712
1321	0.51494	0.55119	0.46249	3710.37	0.53747	0.64353	0.56069
1321.48	0.51392	0.55164	0.46044	3712.3	0.53995	0.65006	0.56155
1321.96	0.51301	0.55201	0.45824	3714.23	0.54149	0.65614	0.56606
1322.45	0.51225	0.5523	0.4559	3716.16	0.54285	0.66157	0.56769
1322.93	0.51164	0.55251	0.4534	3718.08	0.54771	0.66625	0.56935
1323.41	0.51119	0.55267	0.45081	3720.01	0.55228	0.67024	0.57125
1323.89	0.51088	0.55281	0.44815	3721.94	0.55664	0.67488	0.57301
1324.38	0.51069	0.55296	0.44549	3723.87	0.56065	0.67975	0.57366
1324.86	0.51061	0.55314	0.44283	3725.8	0.56454	0.68483	0.57404
1325.34	0.51062	0.55338	0.44023	3727.73	0.56613	0.68999	0.5759
1325.82	0.51073	0.55368	0.43767	3729.66	0.56791	0.69566	0.58023
1326.3	0.51095	0.55403	0.43515	3731.58	0.5711	0.701	0.58582
1326.79	0.51126	0.55441	0.43265	3733.51	0.57474	0.70627	0.59307
1327.27	0.51168	0.55481	0.43015	3735.44	0.57573	0.71175	0.5905
1327.75	0.51217	0.55522	0.42763	3737.37	0.58032	0.71758	0.59305
1328.23	0.51274	0.55563	0.42508	3739.3	0.58424	0.72341	0.59577
1328.71	0.51337	0.55607	0.42252	3741.22	0.58442	0.72845	0.59699
1329.2	0.51405	0.55657	0.41997	3743.15	0.58393	0.73291	0.59804
1329.68	0.51477	0.55714	0.41747	3745.08	0.5846	0.73713	0.60416
1330.16	0.51553	0.55783	0.41506	3747.01	0.5828	0.7416	0.60752
1330.64	0.51632	0.55864	0.41274	3748.94	0.58126	0.74633	0.61039
1331.12	0.51713	0.55957	0.41054	3750.87	0.58053	0.75021	0.61001
1331.61	0.51795	0.56059	0.40842	3752.8	0.58191	0.75382	0.60955
1332.09	0.51879	0.56167	0.40638	3754.72	0.58441	0.75716	0.61253
1332.57	0.51962	0.56278	0.40436	3756.65	0.58623	0.76041	0.61409
1333.05	0.52047	0.56386	0.40232	3758.58	0.59216	0.76302	0.61475
1333.54	0.52132	0.56485	0.40021	3760.51	0.59373	0.76571	0.61339
1334.02	0.52217	0.56568	0.39795	3762.44	0.59679	0.76847	0.6162
1334.5	0.52302	0.56629	0.39548	3764.37	0.60029	0.77134	0.61768
1334.98	0.52386	0.56659	0.39272	3766.3	0.60314	0.77449	0.61876
1335.46	0.5247	0.56655	0.38961	3768.22	0.60636	0.77723	0.62102
1335.94	0.52556	0.56617	0.38617	3770.15	0.6086	0.78022	0.62014
1336.43	0.52649	0.56555	0.38247	3772.08	0.61351	0.78355	0.62105
1336.91	0.52755	0.5649	0.37872	3774.01	0.61948	0.78693	0.622
1337.39	0.52881	0.5645	0.37519	3775.94	0.62151	0.78985	0.62463
1337.87	0.53034	0.56463	0.37217	3777.87	0.61601	0.79276	0.62747
1338.36	0.53218	0.56554	0.36991	3779.8	0.61615	0.79545	0.62637
1338.84	0.53434	0.5674	0.3686	3781.72	0.61455	0.79802	0.62883
1339.32	0.53679	0.57022	0.36827	3783.65	0.61302	0.801	0.6306
1339.8	0.53948	0.57394	0.36889	3785.58	0.61203	0.8038	0.6299
1340.28	0.54235	0.57837	0.3703	3787.51	0.60959	0.80682	0.6303
1340.77	0.54531	0.58326	0.3723	3789.44	0.6077	0.80989	0.63129
1341.25	0.54829	0.58831	0.37461	3791.36	0.60705	0.81308	0.63246
1341.73	0.55122	0.59323	0.37697	3793.29	0.60796	0.81688	0.63543
1342.21	0.554	0.59777	0.37912	3795.22	0.61131	0.82017	0.63906
1342.69	0.55661	0.60177	0.38093	3797.15	0.61049	0.8234	0.6401
1343.18	0.55899	0.6052	0.38231	3799.08	0.61357	0.82647	0.64249
1343.66	0.56116	0.60814	0.38333	3801.01	0.61555	0.82913	0.64236
1344.14	0.56312	0.61073	0.38411	3802.94	0.61195	0.83148	0.64237
1344.62	0.56489	0.61311	0.3848	3804.86	0.61253	0.83322	0.6434
1345.11	0.56651	0.61537	0.3855	3806.79	0.60848	0.83527	0.64167
1345.59	0.56801	0.61757	0.38632	3808.72	0.60693	0.83792	0.64309
1346.07	0.5694	0.6197	0.38726	3810.65	0.60651	0.8405	0.6437
1346.55	0.57073	0.62176	0.38836	3812.58	0.6059	0.84331	0.64511
1347.03	0.57202	0.62374	0.3896	3814.51	0.60809	0.84643	0.64737
1347.52	0.57329	0.62565	0.39098	3816.44	0.61072	0.84925	0.64929
1348	0.57457	0.62749	0.39249	3818.36	0.60623	0.85195	0.65435
1348.48	0.57589	0.62931	0.39416	3820.29	0.60404	0.85462	0.65315
1348.96	0.57726	0.63113	0.39596	3822.22	0.60241	0.85692	0.65047
1349.44	0.57869	0.63295	0.39791	3824.15	0.60088	0.85895	0.65314
1349.93	0.58018	0.63475	0.39997	3826.08	0.60077	0.86106	0.65231
1350.41	0.58173	0.63651	0.40212	3828.01	0.60125	0.8633	0.65202
1350.89	0.58333	0.63816	0.4043	3829.93	0.59931	0.86567	0.65424
1351.37	0.585	0.63968	0.4065	3831.86	0.5982	0.86796	0.6553
1351.86	0.58673	0.64105	0.4087	3833.79	0.59829	0.8706	0.65746
1352.34	0.58854	0.64229	0.41093	3835.72	0.60142	0.87306	0.65824
1352.82	0.59044	0.64341	0.41322	3837.65	0.60271	0.87487	0.66125
1353.3	0.59243	0.64448	0.41563	3839.58	0.60104	0.87761	0.66016
1353.78	0.59451	0.64555	0.41819	3841.51	0.60233	0.87924	0.65956
1354.27	0.59664	0.64664	0.42091	3843.43	0.60006	0.88063	0.6583
1354.75	0.59879	0.64777	0.42378	3845.36	0.59768	0.8821	0.6575
1355.23	0.60089	0.64893	0.42677	3847.29	0.59569	0.88325	0.65969
1355.71	0.6029	0.65006	0.42981	3849.22	0.59418	0.88461	0.66122
1356.19	0.60478	0.6511	0.43285	3851.15	0.59196	0.8866	0.66281
1356.68	0.60649	0.65197	0.43578	3853.08	0.58906	0.8888	0.65812
1357.16	0.60801	0.6526	0.43854	3855.01	0.5873	0.89093	0.66428
1357.64	0.60934	0.65291	0.44102	3856.93	0.58788	0.89352	0.66357
1358.12	0.61048	0.65282	0.44317	3858.86	0.59093	0.89562	0.66313
1358.61	0.61148	0.65232	0.44495	3860.79	0.59593	0.89797	0.66617
1359.09	0.61237	0.65141	0.44639	3862.72	0.59094	0.90007	0.66805
1359.57	0.61322	0.65016	0.4476	3864.65	0.59105	0.90184	0.66498
1360.05	0.61406	0.64876	0.4488	3866.58	0.5909	0.90401	0.66728
1360.53	0.61492	0.6474	0.45021	3868.5	0.5884	0.90532	0.67001
1361.02	0.61581	0.64632	0.45206	3870.43	0.58577	0.90704	0.66786
1361.5	0.6167	0.64566	0.45447	3872.36	0.59129	0.90903	0.67024
1361.98	0.61753	0.64551	0.45749	3874.29	0.59134	0.91024	0.66605
1362.46	0.61824	0.64584	0.46101	3876.22	0.59117	0.91153	0.66739
1362.94	0.61875	0.64657	0.46489	3878.15	0.58911	0.91329	0.67082
1363.43	0.61901	0.64754	0.46891	3880.07	0.58629	0.91461	0.67191
1363.91	0.61899	0.64856	0.47285	3882	0.58631	0.91585	0.67137
1364.39	0.61868	0.64941	0.47648	3883.93	0.58485	0.91733	0.67141
1364.87	0.61812	0.64989	0.47962	3885.86	0.58338	0.91866	0.66866
1365.35	0.61736	0.64983	0.48212	3887.79	0.57989	0.92048	0.6714
1365.84	0.61649	0.64915	0.484	3889.72	0.57975	0.92196	0.67263
1366.32	0.61557	0.6479	0.48535	3891.65	0.57874	0.92378	0.67187
1366.8	0.61468	0.64622	0.48638	3893.57	0.57778	0.92596	0.67131
1367.28	0.61385	0.64429	0.4873	3895.5	0.57756	0.92808	0.67285
1367.77	0.61307	0.64228	0.48829	3897.43	0.57533	0.92999	0.67502
1368.25	0.61234	0.64029	0.48942	3899.36	0.57354	0.9317	0.67587
1368.73	0.61161	0.63838	0.49069	3901.29	0.57192	0.93251	0.67742
1369.21	0.61083	0.63653	0.49201	3903.22	0.5723	0.93359	0.67702
1369.69	0.60997	0.63468	0.49327	3905.14	0.57323	0.9349	0.67403
1370.18	0.60901	0.63278	0.49433	3907.07	0.57085	0.93599	0.67318
1370.66	0.60798	0.63076	0.49511	3909	0.57071	0.93663	0.67319
1371.14	0.6069	0.6286	0.49557	3910.93	0.57014	0.93767	0.67335
1371.62	0.60587	0.62639	0.4958	3912.86	0.56777	0.93904	0.67445
1372.1	0.60493	0.62426	0.49598	3914.79	0.56606	0.94037	0.67625
1372.59	0.60416	0.62238	0.4963	3916.72	0.56496	0.94219	0.67624
1373.07	0.60358	0.62089	0.49694	3918.64	0.56405	0.94448	0.67617
1373.55	0.60318	0.61986	0.49799	3920.57	0.5647	0.94656	0.67623
1374.03	0.60294	0.61931	0.49946	3922.5	0.56627	0.94829	0.67843
1374.52	0.60282	0.61919	0.50132	3924.43	0.56592	0.94978	0.67664
1375	0.60277	0.61943	0.50349	3926.36	0.5655	0.95082	0.67628
1375.48	0.60279	0.61994	0.50586	3928.29	0.56522	0.95184	0.67801
1375.96	0.60287	0.62063	0.50832	3930.22	0.5642	0.95328	0.67854
1376.44	0.60304	0.62142	0.51076	3932.14	0.56212	0.95451	0.67744
1376.92	0.60334	0.62227	0.51309	3934.07	0.55971	0.95566	0.67665
1377.41	0.6038	0.62315	0.51528	3936	0.55955	0.95698	0.67724
1377.89	0.60446	0.62411	0.51734	3937.93	0.55797	0.95867	0.67755
1378.37	0.60534	0.62524	0.51937	3939.86	0.55721	0.96008	0.6791
1378.85	0.60647	0.62666	0.52148	3941.79	0.55721	0.96128	0.67963
1379.34	0.60784	0.62843	0.52377	3943.71	0.5587	0.96273	0.67862
1379.82	0.60946	0.63057	0.52627	3945.64	0.561	0.96427	0.68043
1380.3	0.61129	0.63303	0.52894	3947.57	0.55886	0.96569	0.68151
1380.78	0.61328	0.6357	0.53171	3949.5	0.55592	0.96695	0.68077
1381.26	0.61539	0.63845	0.53445	3951.43	0.55556	0.96807	0.68037
1381.75	0.61752	0.6411	0.53702	3953.36	0.55349	0.969	0.68053
1382.23	0.61959	0.64351	0.53931	3955.28	0.55178	0.97013	0.68103
1382.71	0.62151	0.64555	0.5412	3957.21	0.55178	0.97137	0.68125
1383.19	0.62323	0.64712	0.54261	3959.14	0.5516	0.97243	0.68202
1383.67	0.62468	0.64819	0.54351	3961.07	0.55189	0.97374	0.68236
1384.16	0.62585	0.64877	0.54395	3963	0.55053	0.97531	0.68219
1384.64	0.62675	0.64901	0.54405	3964.93	0.55273	0.97675	0.68263
1385.12	0.62743	0.64907	0.54398	3966.86	0.55167	0.97807	0.68295
1385.6	0.62792	0.64914	0.54391	3968.78	0.54937	0.97939	0.68325
1386.09	0.62827	0.64938	0.54398	3970.71	0.54681	0.98072	0.68382
1386.57	0.62851	0.64987	0.54425	3972.64	0.54479	0.982	0.68442
1387.05	0.62863	0.65059	0.54473	3974.57	0.54481	0.98329	0.6846
1387.53	0.62862	0.65145	0.54533	3976.5	0.54411	0.98462	0.68448
1388.01	0.62843	0.65229	0.54592	3978.43	0.54317	0.98588	0.68484
1388.5	0.628	0.65292	0.54633	3980.36	0.53978	0.98711	0.68531
1388.98	0.6273	0.65314	0.54639	3982.28	0.54523	0.98842	0.68513
1389.46	0.62627	0.65277	0.54597	3984.21	0.54278	0.98972	0.68505
1389.94	0.62492	0.65171	0.54497	3986.14	0.53996	0.99104	0.68532
1390.42	0.62325	0.6499	0.54337	3988.07	0.54057	0.99246	0.68608
1390.91	0.62128	0.64737	0.5412	3990	0.54109	0.99375	0.68625
1391.39	0.61904	0.64415	0.53853	3991.93	0.53799	0.99519	0.68644
1391.87	0.61658	0.64029	0.53539	3993.85	0.53788	0.99639	0.68667
1392.35	0.6139	0.63581	0.53183	3995.78	0.53847	0.99759	0.68647
1392.84	0.61103	0.63078	0.52788	3997.71	0.5376	0.99873	0.6865
1393.32	0.60799	0.62524	0.5236	3999.64	0.53806	1	0.6868
1393.8	0.6048	0.6193	0.51906		0.53395		0
1394.28	0.60149	0.61304	0.51433		0.53349
1394.76	0.59806	0.60657	0.50952		0.53432
1395.25	0.59452	0.60002	0.50476		0.53482
1395.73	0.59085	0.59352	0.50018		0.53337
1396.21	0.58702	0.58719	0.49595		0.53142
1396.69	0.58299	0.58116	0.49218		0.52873
1397.17	0.57875	0.5755	0.48895		0.52937
1397.66	0.57428	0.57019	0.48622		0.52875
1398.14	0.56961	0.56516	0.48389		0.52836
1398.62	0.56479	0.56029	0.48182		0.52688
1399.1	0.55988	0.55549	0.47984		0.52646
1399.59	0.55497	0.55066	0.47785		0.5268
1400.07	0.55013	0.54578	0.47574		0.52731
1400.55	0.54544	0.54079	0.47342		0.52799
1401.03	0.54094	0.53568	0.47085		0.52726
1401.51	0.53663	0.53042	0.46802		0.52442
1401.99	0.53252	0.52507	0.465		0.5222
1402.48	0.52859	0.51971	0.46194		0.52066
1402.96	0.52482	0.5145	0.45899		0.51968
1403.44	0.52119	0.50959	0.45633		0.51946
1403.92	0.51771	0.5051	0.45407		0.51996
1404.41	0.51438	0.50109	0.45225		0.51955
1404.89	0.51118	0.49754	0.45081		0.51905
1405.37	0.50812	0.4944	0.44968		0.5183
1405.85	0.50517	0.49157	0.44876		0.51879
1406.33	0.50233	0.48895	0.44794		0.51698
1406.82	0.49957	0.48643	0.44714		0.51627
1407.3	0.49689	0.48392	0.44627		0.51667
1407.78	0.49429	0.48136	0.44531		0.51652
1408.26	0.49179	0.47874	0.44429		0.51521
1408.74	0.48941	0.47614	0.44327		0.51386
1409.23	0.48718	0.47366	0.4424		0.51302
1409.71	0.48511	0.47144	0.44179		0.51257
1410.19	0.48322	0.46959	0.44155		0.51308
1410.67	0.48151	0.46817	0.44173		0.51334
1411.16	0.47997	0.46718	0.44231		0.51197
1411.64	0.47859	0.46654	0.44319		0.51186
1412.12	0.47733	0.46615	0.44423		0.51149
1412.6	0.47616	0.46584	0.44525		0.51032
1413.08	0.47502	0.46543	0.44608		0.50909
1413.57	0.47386	0.46476	0.44653		0.50833
1414.05	0.47265	0.46372	0.44652		0.50769
1414.53	0.47137	0.46226	0.44601		0.50713
1415.01	0.47002	0.46047	0.44511		0.50674
1415.49	0.46868	0.45855	0.44404		0.50626
1415.98	0.46747	0.45688	0.4432		0.50519
1416.46	0.46653	0.45587	0.44302		0.50467
1416.94	0.46598	0.45588	0.44384		0.50416
1417.42	0.46589	0.45703	0.44581		0.50363
1417.9	0.46623	0.45922	0.44883		0.50308
1418.39	0.46693	0.46215	0.45261		0.50271
1418.87	0.46787	0.46544	0.45678		0.50185
1419.35	0.46889	0.46866	0.4609		0.5009
1419.83	0.46983	0.47143	0.46458		0.50026
1420.32	0.47057	0.47344	0.46751		0.49989
1420.8	0.47104	0.47456	0.46954		0.49896
1421.28	0.47124	0.4748	0.47069		0.4981
1421.76	0.4713	0.47441	0.4712		0.49735
1422.24	0.47136	0.47375	0.47144		0.49702
1422.73	0.47162	0.47325	0.47184		0.49606
1423.21	0.47219	0.47323	0.47271		0.49513
1423.69	0.47311	0.47381	0.47418		0.49423
1424.17	0.47429	0.47489	0.47613		0.49351
1424.65	0.47562	0.47626	0.47838		0.49298
1425.14	0.47691	0.47768	0.48067		0.49249
1425.62	0.47802	0.47895	0.48281		0
1426.1	0.47883	0.47995	0.48467
1426.58	0.47933	0.48066	0.48621
1427.07	0.47955	0.48114	0.48748
1427.55	0.47961	0.48153	0.48861
1428.03	0.47965	0.48199	0.48974
1428.51	0.47981	0.48264	0.491
1428.99	0.48017	0.48349	0.49242
1429.48	0.48078	0.48447	0.49396
1429.96	0.48161	0.48545	0.49549
1430.44	0.48259	0.48628	0.4969
1430.92	0.48362	0.4868	0.49804
1431.4	0.4846	0.48694	0.49884
1431.89	0.48542	0.48666	0.49928
1432.37	0.48604	0.48604	0.49939
1432.85	0.48644	0.48523	0.49931
1433.33	0.48671	0.48453	0.49928
1433.82	0.48697	0.4843	0.4996
1434.3	0.48738	0.48493	0.50058
1434.78	0.48804	0.4866	0.50241
1435.26	0.489	0.48929	0.50505
1435.74	0.49021	0.49277	0.50831
1436.23	0.49162	0.49668	0.51189
1436.71	0.49312	0.50062	0.51546
1437.19	0.49462	0.50426	0.51876
1437.67	0.49601	0.50733	0.52155
1438.15	0.49724	0.50967	0.52373
1438.64	0.49825	0.51124	0.52525
1439.12	0.49903	0.51214	0.5262
1439.6	0.49959	0.51256	0.52672
1440.08	0.50003	0.51282	0.52707
1440.57	0.50043	0.51326	0.52753
1441.05	0.50088	0.51412	0.5283
1441.53	0.50142	0.51545	0.52944
1442.01	0.50206	0.51717	0.53087
1442.49	0.50274	0.51908	0.53244
1442.97	0.50344	0.521	0.534
1443.46	0.50408	0.52279	0.53544
1443.94	0.50464	0.5244	0.53672
1444.42	0.50511	0.52584	0.53787
1444.9	0.50555	0.52725	0.539
1445.39	0.50605	0.52878	0.54027
1445.87	0.50674	0.53061	0.5418
1446.35	0.50771	0.53281	0.54367
1446.83	0.50904	0.53537	0.54585
1447.31	0.51073	0.5382	0.54825
1447.8	0.51274	0.54116	0.55075
1448.28	0.51501	0.5441	0.55319
1448.76	0.51744	0.54689	0.55545
1449.24	0.51993	0.54944	0.55744
1449.72	0.52238	0.55168	0.5591
1450.21	0.52468	0.55357	0.56036
1450.69	0.52676	0.55509	0.56123
1451.17	0.52859	0.55629	0.56176
1451.65	0.53016	0.55724	0.56204
1452.13	0.53151	0.55803	0.56218
1452.62	0.53266	0.55872	0.56229
1453.1	0.53365	0.55927	0.56235
1453.58	0.53461	0.55958	0.56231
1454.06	0.5358	0.55967	0.56216
1454.55	0.5375	0.55991	0.5622
1455.03	0.53993	0.56093	0.56295
1455.51	0.54315	0.56332	0.56491
1455.99	0.54711	0.56741	0.56834
1456.47	0.55165	0.57324	0.57325
1456.96	0.55658	0.58059	0.57944
1457.44	0.56165	0.58909	0.58657
1457.92	0.5666	0.59823	0.59418
1458.4	0.57114	0.60745	0.60182
1458.88	0.57502	0.61617	0.609
1459.37	0.57805	0.62385	0.61528
1459.85	0.5802	0.63003	0.6203
1460.33	0.58164	0.63451	0.62387
1460.81	0.58271	0.63753	0.62619
1461.3	0.58379	0.63974	0.62781
1461.78	0.58517	0.64193	0.62939
1462.26	0.58704	0.64468	0.63143
1462.74	0.58951	0.64828	0.63417
1463.22	0.5926	0.65281	0.63763
1463.71	0.59626	0.65812	0.6417
1464.19	0.60037	0.66397	0.64617
1464.67	0.60479	0.67006	0.65076
1465.15	0.60935	0.67605	0.65519
1465.63	0.61385	0.68163	0.65921
1466.12	0.6181	0.68656	0.66263
1466.6	0.62193	0.69068	0.66533
1467.08	0.62528	0.69391	0.66729
1467.56	0.62811	0.69632	0.66858
1468.05	0.63054	0.69803	0.66934
1468.53	0.63274	0.69919	0.6697
1469.01	0.63495	0.69992	0.66975
1469.49	0.63739	0.70036	0.66956
1469.97	0.64024	0.70074	0.66928
1470.46	0.64356	0.70143	0.66916
1470.94	0.6473	0.70274	0.66946
1471.42	0.65135	0.70492	0.67038
1471.9	0.65557	0.70811	0.67207
1472.38	0.65984	0.71241	0.67464
1472.87	0.66405	0.7179	0.67819
1473.35	0.66813	0.7246	0.68282
1473.83	0.67204	0.73245	0.68855
1474.31	0.67574	0.74125	0.69528
1474.8	0.67926	0.75056	0.70269
1475.28	0.68265	0.75983	0.71035
1475.76	0.686	0.7685	0.71774
1476.24	0.68943	0.77621	0.72447
1476.72	0.69295	0.78282	0.73036
1477.21	0.69652	0.78834	0.73533
1477.69	0.70004	0.79285	0.73939
1478.17	0.70343	0.79645	0.74258
1478.65	0.70663	0.79934	0.74502
1479.13	0.70966	0.80185	0.74698
1479.62	0.71261	0.80434	0.74878
1480.1	0.71557	0.80715	0.7507
1480.58	0.71863	0.81044	0.75298
1481.06	0.72184	0.81423	0.75566
1481.55	0.7252	0.81838	0.75866
1482.03	0.72867	0.82266	0.76183
1482.51	0.73219	0.82679	0.76494
1482.99	0.73566	0.83057	0.76782
1483.47	0.73901	0.83383	0.7703
1483.95	0.74217	0.83649	0.77227
1484.44	0.74511	0.83852	0.77366
1484.92	0.74781	0.83992	0.77442
1485.4	0.75028	0.84071	0.77451
1485.88	0.75255	0.84089	0.77388
1486.37	0.75466	0.84058	0.77261
1486.85	0.75671	0.84012	0.77104
1487.33	0.75879	0.84009	0.76973
1487.81	0.76103	0.84114	0.7694
[truncated: 5,211 more rows]

## Sheet: Fig3a
wavelength	Intensity	wavelength	Intensity	wavelength	Intensity	wavelength	Intensity	wavelength	Intensity	wavelength	Intensity	wavelength	Intensity	wavelength	Intensity
BPBA		BPBA-LDH		0% LDH		1% LDH		3% LDH		6% LDH		10% LDH		15% LDH
400	1.859	400	0.445	400	25.28	400	36.62	400	55.52	400	48.34	400	44.2	400	71.04
401	1.911	401	0.389	401	25.16	401	36.8	401	56.79	401	48.7	401	44.84	401	69.53
402	1.948	402	0.383	402	24.94	402	37.2	402	56.97	402	50.08	402	45.88	402	70.17
403	1.9	403	0.396	403	25.27	403	38.33	403	58.37	403	51.02	403	46.89	403	72.2
404	1.922	404	0.421	404	25.28	404	39.44	404	59.66	404	52.89	404	47.72	404	73.65
405	2.017	405	0.474	405	25.33	405	40.47	405	61	405	54.52	405	49.15	405	75.55
406	1.971	406	0.487	406	25.2	406	41.81	406	61.95	406	56.59	406	50.39	406	76.99
407	1.969	407	0.505	407	25.8	407	43.13	407	63.43	407	58.97	407	52.28	407	79.42
408	1.961	408	0.499	408	26.12	408	44.36	408	65.16	408	61.51	408	53.92	408	82.36
409	1.986	409	0.533	409	26.33	409	46.06	409	66.66	409	64.76	409	55.95	409	84.86
410	1.971	410	0.549	410	26.26	410	47.96	410	68.55	410	68.43	410	58.66	410	88.74
411	1.972	411	0.565	411	26.77	411	50.5	411	71.44	411	73.18	411	61.05	411	92.87
412	1.945	412	0.563	412	27.63	412	53.24	412	75.02	412	78.04	412	64.6	412	98.29
413	1.946	413	0.591	413	28.35	413	55.96	413	78.25	413	83.91	413	68.98	413	103
414	1.94	414	0.579	414	28.97	414	60	414	82.16	414	91.06	414	73.73	414	108.9
415	1.928	415	0.58	415	30.06	415	64.33	415	87.12	415	99.4	415	79.21	415	115.1
416	1.857	416	0.564	416	31.46	416	69.46	416	92.54	416	108.6	416	85.83	416	122.3
417	1.851	417	0.584	417	33.09	417	75.33	417	98.53	417	119.7	417	92.99	417	130.2
418	1.875	418	0.591	418	35.01	418	82.18	418	105.9	418	132.7	418	101.6	418	139.8
419	1.879	419	0.604	419	37.52	419	90.36	419	114.5	419	147.7	419	112.1	419	150.7
420	1.854	420	0.583	420	40.35	420	99.81	420	124.4	420	165.3	420	123.3	420	163.4
421	1.853	421	0.624	421	43.24	421	110.4	421	135.5	421	185	421	136.6	421	178.3
422	1.85	422	0.622	422	46.37	422	123	422	148.4	422	208.3	422	151.6	422	193.1
423	1.856	423	0.617	423	50.48	423	136.8	423	163.5	423	234.6	423	169.7	423	208.5
424	1.774	424	0.614	424	54.99	424	152.8	424	180.2	424	263.9	424	189.2	424	227.4
425	1.825	425	0.608	425	60.25	425	170.8	425	198.6	425	298	425	212.2	425	248.8
426	1.775	426	0.603	426	65.79	426	191.6	426	220.5	426	337.3	426	238.8	426	273
427	1.77	427	0.626	427	71.9	427	214.2	427	245.2	427	381.7	427	267.6	427	295.5
428	1.78	428	0.626	428	79.57	428	240.5	428	272.9	428	431	428	300.5	428	326.2
429	1.845	429	0.667	429	87.54	429	269.7	429	303.9	429	487.4	429	337.5	429	358.2
430	1.884	430	0.63	430	96.71	430	304.1	430	339.3	430	551.5	430	380.3	430	392.8
431	1.887	431	0.659	431	106.7	431	339.9	431	378.1	431	622	431	428.2	431	431.1
432	1.839	432	0.656	432	117.3	432	381.5	432	420.4	432	699.7	432	480.2	432	473.6
433	1.839	433	0.642	433	129.4	433	425.8	433	467.6	433	785.2	433	536.6	433	520.1
434	1.869	434	0.654	434	142.3	434	474.5	434	520	434	878.6	434	598.6	434	564.4
435	1.934	435	0.623	435	156.8	435	527.8	435	577.4	435	984.1	435	666.5	435	610.5
436	1.933	436	0.634	436	172.4	436	587.7	436	640.4	436	1097	436	742.2	436	667.7
437	2.034	437	0.609	437	189.4	437	648.5	437	707.7	437	1217	437	826.6	437	727.3
438	2.051	438	0.625	438	207.9	438	716.9	438	783.6	438	1354	438	918	438	792.7
439	2.107	439	0.651	439	228.5	439	792.7	439	862.2	439	1495	439	1015	439	860.5
440	2.111	440	0.646	440	248.3	440	870.8	440	948.3	440	1644	440	1117	440	930.9
441	2.2	441	0.64	441	270.3	441	948.3	441	1039	441	1801	441	1225	441	1009
442	2.197	442	0.642	442	294.1	442	1033	442	1132	442	1973	442	1339	442	1080
443	2.311	443	0.639	443	317.8	443	1126	443	1236	443	2148	443	1460	443	1163
444	2.391	444	0.604	444	344.3	444	1221	444	1344	444	2333	444	1586	444	1257
445	2.434	445	0.618	445	372.2	445	1320	445	1458	445	2529	445	1720	445	1347
446	2.527	446	0.628	446	401.8	446	1424	446	1573	446	2734	446	1859	446	1447
447	2.575	447	0.623	447	429.6	447	1533	447	1695	447	2933	447	1999	447	1543
448	2.614	448	0.64	448	460.6	448	1634	448	1815	448	3134	448	2142	448	1640
449	2.65	449	0.643	449	491.1	449	1742	449	1946	449	3336	449	2281	449	1739
450	2.771	450	0.637	450	521.6	450	1852	450	2071	450	3544	450	2422	450	1847
451	2.821	451	0.621	451	554.3	451	1964	451	2204	451	3761	451	2567	451	1953
452	2.884	452	0.612	452	587.4	452	2074	452	2340	452	3970	452	2719	452	2059
453	2.879	453	0.599	453	620.9	453	2183	453	2473	453	4186	453	2863	453	2172
454	2.917	454	0.605	454	654.8	454	2298	454	2607	454	4395	454	3007	454	2266
455	3.02	455	0.603	455	687.3	455	2402	455	2742	455	4599	455	3157	455	2385
456	3.04	456	0.599	456	718.4	456	2507	456	2866	456	4793	456	3285	456	2482
457	3.104	457	0.599	457	752.5	457	2608	457	3001	457	4979	457	3421	457	2566
458	3.2	458	0.575	458	783.8	458	2705	458	3126	458	5171	458	3549	458	2686
459	3.181	459	0.587	459	815.9	459	2807	459	3246	459	5359	459	3679	459	2792
460	3.259	460	0.618	460	847.2	460	2904	460	3375	460	5532	460	3808	460	2877
461	3.227	461	0.631	461	877.5	461	3001	461	3490	461	5703	461	3928	461	2961
462	3.199	462	0.625	462	907.3	462	3092	462	3623	462	5875	462	4049	462	3056
463	3.27	463	0.608	463	933.9	463	3184	463	3716	463	6030	463	4161	463	3131
464	3.355	464	0.609	464	960.1	464	3273	464	3827	464	6187	464	4269	464	3192
465	3.396	465	0.651	465	984.9	465	3352	465	3935	465	6346	465	4367	465	3276
466	3.318	466	0.622	466	1012	466	3437	466	4032	466	6480	466	4468	466	3330
467	3.407	467	0.611	467	1035	467	3520	467	4118	467	6625	467	4559	467	3399
468	3.407	468	0.639	468	1056	468	3587	468	4212	468	6761	468	4657	468	3437
469	3.428	469	0.628	469	1076	469	3659	469	4301	469	6888	469	4750	469	3509
470	3.419	470	0.602	470	1096	470	3735	470	4384	470	7036	470	4838	470	3561
471	3.472	471	0.593	471	1118	471	3807	471	4477	471	7185	471	4920	471	3587
472	3.48	472	0.607	472	1139	472	3872	472	4559	472	7284	472	5006	472	3653
473	3.509	473	0.589	473	1158	473	3930	473	4630	473	7404	473	5069	473	3692
474	3.483	474	0.607	474	1173	474	3999	474	4714	474	7524	474	5148	474	3727
475	3.51	475	0.618	475	1190	475	4059	475	4784	475	7632	475	5221	475	3780
476	3.491	476	0.622	476	1204	476	4122	476	4865	476	7749	476	5293	476	3823
477	3.587	477	0.601	477	1221	477	4181	477	4920	477	7858	477	5355	477	3833
478	3.58	478	0.574	478	1237	478	4235	478	4986	478	7942	478	5425	478	3880
479	3.536	479	0.588	479	1252	479	4299	479	5057	479	8055	479	5484	479	3909
480	3.568	480	0.546	480	1267	480	4361	480	5117	480	8130	480	5543	480	3939
481	3.606	481	0.538	481	1282	481	4409	481	5171	481	8216	481	5590	481	3980
482	3.655	482	0.52	482	1295	482	4444	482	5240	482	8304	482	5647	482	4032
483	3.65	483	0.509	483	1313	483	4503	483	5299	483	8375	483	5694	483	4063
484	3.641	484	0.503	484	1324	484	4538	484	5353	484	8456	484	5755	484	4112
485	3.646	485	0.501	485	1336	485	4578	485	5393	485	8504	485	5787	485	4141
486	3.624	486	0.496	486	1350	486	4609	486	5424	486	8558	486	5839	486	4174
487	3.559	487	0.501	487	1361	487	4651	487	5474	487	8604	487	5869	487	4198
488	3.629	488	0.482	488	1375	488	4675	488	5508	488	8630	488	5886	488	4236
489	3.589	489	0.516	489	1385	489	4690	489	5538	489	8660	489	5898	489	4282
490	3.512	490	0.517	490	1394	490	4722	490	5566	490	8692	490	5912	490	4275
491	3.525	491	0.501	491	1401	491	4728	491	5582	491	8707	491	5921	491	4284
492	3.604	492	0.476	492	1405	492	4739	492	5585	492	8705	492	5925	492	4297
493	3.589	493	0.479	493	1411	493	4754	493	5596	493	8710	493	5925	493	4310
494	3.613	494	0.456	494	1417	494	4758	494	5603	494	8694	494	5910	494	4314
495	3.607	495	0.472	495	1420	495	4754	495	5606	495	8663	495	5893	495	4326
496	3.605	496	0.487	496	1420	496	4744	496	5598	496	8634	496	5875	496	4309
497	3.483	497	0.464	497	1416	497	4736	497	5591	497	8607	497	5859	497	4303
498	3.524	498	0.458	498	1415	498	4708	498	5559	498	8555	498	5824	498	4279
499	3.541	499	0.48	499	1413	499	4688	499	5545	499	8516	499	5797	499	4256
500	3.453	500	0.45	500	1406	500	4670	500	5514	500	8461	500	5754	500	4237
501	3.511	501	0.451	501	1399	501	4648	501	5490	501	8394	501	5714	501	4197
502	3.466	502	0.46	502	1389	502	4613	502	5449	502	8316	502	5662	502	4163
503	3.468	503	0.453	503	1381	503	4569	503	5415	503	8229	503	5616	503	4126
504	3.481	504	0.427	504	1368	504	4540	504	5370	504	8156	504	5575	504	4073
505	3.472	505	0.426	505	1357	505	4503	505	5321	505	8092	505	5523	505	4038
506	3.43	506	0.426	506	1347	506	4448	506	5267	506	8027	506	5471	506	3980
507	3.459	507	0.386	507	1333	507	4405	507	5206	507	7932	507	5409	507	3922
508	3.361	508	0.379	508	1318	508	4369	508	5154	508	7850	508	5342	508	3871
509	3.4	509	0.391	509	1305	509	4322	509	5097	509	7749	509	5286	509	3822
510	3.366	510	0.39	510	1291	510	4274	510	5034	510	7643	510	5208	510	3754
511	3.298	511	0.387	511	1272	511	4226	511	4979	511	7561	511	5157	511	3711
512	3.295	512	0.385	512	1257	512	4185	512	4912	512	7463	512	5085	512	3659
513	3.239	513	0.393	513	1241	513	4124	513	4853	513	7365	513	5026	513	3610
514	3.263	514	0.371	514	1227	514	4077	514	4797	514	7281	514	4956	514	3579
515	3.168	515	0.357	515	1210	515	4021	515	4735	515	7187	515	4881	515	3522
516	3.167	516	0.37	516	1193	516	3970	516	4669	516	7077	516	4820	516	3476
517	3.13	517	0.371	517	1177	517	3911	517	4604	517	6994	517	4754	517	3438
518	3.063	518	0.334	518	1162	518	3862	518	4538	518	6879	518	4676	518	3375
519	3.026	519	0.345	519	1147	519	3811	519	4480	519	6789	519	4598	519	3332
520	2.961	520	0.33	520	1129	520	3750	520	4411	520	6694	520	4542	520	3295
521	2.933	521	0.328	521	1116	521	3695	521	4354	521	6585	521	4476	521	3254
522	2.914	522	0.315	522	1098	522	3640	522	4292	522	6497	522	4409	522	3216
523	2.856	523	0.312	523	1084	523	3578	523	4220	523	6392	523	4338	523	3166
524	2.817	524	0.304	524	1068	524	3520	524	4156	524	6268	524	4264	524	3103
525	2.749	525	0.31	525	1051	525	3465	525	4094	525	6167	525	4203	525	3083
526	2.668	526	0.326	526	1038	526	3407	526	4022	526	6064	526	4121	526	3022
527	2.671	527	0.308	527	1021	527	3352	527	3956	527	5947	527	4052	527	2990
528	2.679	528	0.3	528	1006	528	3293	528	3890	528	5840	528	3978	528	2957
529	2.55	529	0.301	529	991.1	529	3243	529	3822	529	5739	529	3915	529	2896
530	2.489	530	0.292	530	974.5	530	3178	530	3763	530	5636	530	3839	530	2845
531	2.452	531	0.311	531	958	531	3124	531	3691	531	5524	531	3760	531	2810
532	2.447	532	0.322	532	942.3	532	3068	532	3617	532	5400	532	3689	532	2757
533	2.465	533	0.32	533	927	533	3006	533	3543	533	5290	533	3614	533	2697
534	2.425	534	0.325	534	909.3	534	2937	534	3479	534	5192	534	3545	534	2648
535	2.296	535	0.327	535	892.6	535	2881	535	3407	535	5089	535	3471	535	2592
536	2.279	536	0.289	536	876.7	536	2818	536	3337	536	4976	536	3396	536	2544
537	2.226	537	0.286	537	858.4	537	2763	537	3267	537	4866	537	3322	537	2495
538	2.249	538	0.264	538	840	538	2699	538	3196	538	4747	538	3252	538	2442
539	2.198	539	0.252	539	822.1	539	2638	539	3124	539	4636	539	3175	539	2390
540	2.173	540	0.257	540	803.5	540	2576	540	3060	540	4530	540	3102	540	2338
541	2.108	541	0.25	541	786.5	541	2514	541	2980	541	4419	541	3028	541	2265
542	2.053	542	0.261	542	765.2	542	2458	542	2915	542	4307	542	2946	542	2208
543	2.017	543	0.249	543	747.4	543	2393	543	2839	543	4190	543	2878	543	2158
544	1.999	544	0.249	544	728.2	544	2331	544	2775	544	4081	544	2810	544	2095
545	1.97	545	0.219	545	710.1	545	2271	545	2699	545	3977	545	2736	545	2044
546	1.915	546	0.24	546	691.4	546	2210	546	2637	546	3869	546	2662	546	1986
547	1.937	547	0.221	547	674.3	547	2151	547	2559	547	3765	547	2591	547	1927
548	1.856	548	0.226	548	655	548	2090	548	2484	548	3660	548	2517	548	1890
549	1.811	549	0.222	549	637.2	549	2037	549	2410	549	3555	549	2453	549	1825
550	1.732	550	0.205	550	618.5	550	1977	550	2343	550	3458	550	2385	550	1771
551	1.719	551	0.209	551	599.8	551	1919	551	2272	551	3344	551	2313	551	1717
552	1.678	552	0.2	552	582.4	552	1863	552	2210	552	3251	552	2249	552	1665
553	1.597	553	0.19	553	566.3	553	1806	553	2142	553	3164	553	2182	553	1611
554	1.543	554	0.172	554	548	554	1749	554	2076	554	3059	554	2118	554	1561
555	1.567	555	0.195	555	530.4	555	1695	555	2012	555	2964	555	2055	555	1507
556	1.517	556	0.18	556	514.2	556	1642	556	1953	556	2865	556	1983	556	1468
557	1.523	557	0.192	557	496.2	557	1587	557	1888	557	2772	557	1924	557	1410
558	1.435	558	0.189	558	480.9	558	1532	558	1826	558	2679	558	1859	558	1365
559	1.366	559	0.198	559	465.5	559	1483	559	1762	559	2585	559	1795	559	1318
560	1.388	560	0.184	560	450.1	560	1435	560	1704	560	2491	560	1734	560	1280
561	1.309	561	0.177	561	433.7	561	1386	561	1646	561	2415	561	1676	561	1238
562	1.308	562	0.184	562	418.8	562	1335	562	1587	562	2324	562	1619	562	1193
563	1.218	563	0.162	563	404.3	563	1289	563	1529	563	2246	563	1560	563	1157
564	1.204	564	0.171	564	390.1	564	1239	564	1475	564	2161	564	1502	564	1117
565	1.173	565	0.157	565	375.1	565	1197	565	1421	565	2083	565	1450	565	1077
566	1.08	566	0.133	566	361.1	566	1150	566	1365	566	2005	566	1396	566	1038
567	1.048	567	0.136	567	347.6	567	1106	567	1313	567	1929	567	1341	567	1001
568	1.024	568	0.136	568	335.4	568	1067	568	1269	568	1857	568	1291	568	964.6
569	0.997	569	0.11	569	323.6	569	1026	569	1220	569	1788	569	1241	569	926.8
570	0.91	570	0.126	570	311.7	570	985.6	570	1175	570	1717	570	1194	570	895.5
571	0.888	571	0.112	571	300.1	571	947.5	571	1129	571	1647	571	1148	571	867
572	0.884	572	0.119	572	288.4	572	908.7	572	1085	572	1580	572	1102	572	832.1
573	0.799	573	0.107	573	277.7	573	874.4	573	1043	573	1520	573	1059	573	799.2
574	0.801	574	0.102	574	266.9	574	840.4	574	1002	574	1459	574	1015	574	765.6
575	0.819	575	0.106	575	256	575	803.8	575	961.9	575	1397	575	973.5	575	742.2
576	0.77	576	0.094	576	246.6	576	773.3	576	925	576	1340	576	933.5	576	711.5
577	0.75	577	0.073	577	236.6	577	743.4	577	888.4	577	1284	577	898.1	577	686
578	0.732	578	0.091	578	228.3	578	712.3	578	853.3	578	1235	578	862	578	660.1
579	0.682	579	0.099	579	219.3	579	683.5	579	819	579	1182	579	826.7	579	631.8
580	0.661	580	0.113	580	210.5	580	656.9	580	785.1	580	1134	580	792.6	580	602.8
581	0.667	581	0.104	581	201.3	581	629.7	581	750.7	581	1088	581	758.7	581	581.9
582	0.635	582	0.085	582	193	582	601.5	582	720.9	582	1041	582	727	582	558.3
583	0.598	583	0.089	583	185.9	583	576.7	583	689.9	583	999.1	583	698.4	583	533.1
584	0.564	584	0.077	584	178.5	584	552.7	584	663.8	584	959.2	584	670.7	584	513.3
585	0.602	585	0.083	585	171	585	530.7	585	635.8	585	921.1	585	641.9	585	492.4
586	0.561	586	0.065	586	164.1	586	510	586	611.4	586	881.9	586	617	586	471.7
587	0.495	587	0.053	587	157.6	587	487.3	587	587.6	587	845.9	587	591.7	587	452.4
588	0.486	588	0.042	588	151.5	588	468.1	588	563.8	588	809.7	588	567	588	433.5
589	0.46	589	0.044	589	145.5	589	448.2	589	539.7	589	777.9	589	543.9	589	415.4
590	0.43	590	0.03	590	139.6	590	428.7	590	519.1	590	745.5	590	520.4	590	396.8
591	0.421	591	0.036	591	133.4	591	411.4	591	497.3	591	714.3	591	499.9	591	378.6
592	0.402	592	0.034	592	127.8	592	395.6	592	477.4	592	685.6	592	478.4	592	364
593	0.377	593	0.022	593	123.2	593	380	593	456.8	593	658.8	593	459.2	593	349.9
594	0.355	594	0.031	594	117.8	594	362.3	594	438.7	594	629.6	594	440.7	594	330.4
595	0.372	595	0.033	595	113.4	595	346.9	595	419.3	595	602.6	595	421.5	595	316.2
596	0.364	596	0.052	596	108.3	596	333.5	596	403.1	596	576.7	596	404	596	304.2
597	0.363	597	0.041	597	103.3	597	319.3	597	385.1	597	551.3	597	385.3	597	291.6
598	0.309	598	0.044	598	98.8	598	305.6	598	368	598	526.9	598	368.7	598	277.5
599	0.294	599	0.026	599	94.79	599	292.9	599	352.6	599	505.2	599	353.2	599	264.9
600	0.298	600	0.025	600	90.54	600	281	600	337.3	600	482.6	600	338.7	600	253.4
	--		--	--	--		--		--		--		--		--

## Sheet: Fig3b
Time	Counts
	0% LDH-BPBA-PVA	6% LDH-BPBA-PVA	BPBA
0	14	5	3
4000000	9	10	11
8000000	10	5	2
12000000	8	0	5
16000000	1	10	8
20000000	10	11	1
24000000	17	5	6
28000000	8	11	12
32000000	3	3	3
36000000	8	5	8
40000000	6	6	11
44000000	8	7	5
48000000	8	3	2
52000000	7	16	7
56000000	12	10	4
60000000	10	7	7
64000000	8	10	5
68000000	4	3	3
72000000	14	1	5
76000000	3	2	2
80000000	14675	17311	5964
84000000	667	1425	51
88000000	455	1051	30
92000000	389	914	26
96000000	324	852	18
100000000	305	733	20
104000000	287	700	21
108000000	299	584	5
112000000	264	611	20
116000000	198	553	3
120000000	204	546	3
124000000	194	574	12
128000000	248	533	9
132000000	223	524	10
136000000	197	479	11
140000000	192	449	2
144000000	161	485	6
148000000	194	469	10
152000000	180	435	4
156000000	198	485	4
160000000	183	472	8
164000000	211	508	15
168000000	203	429	5
172000000	183	465	2
176000000	174	421	8
180000000	173	416	4
184000000	195	423	4
188000000	164	435	10
192000000	173	460	1
196000000	147	413	5
200000000	151	376	8
204000000	140	433	5
208000000	162	420	10
212000000	169	465	8
216000000	139	379	5
220000000	175	424	4
224000000	152	416	3
228000000	141	369	9
232000000	126	368	3
236000000	171	371	6
240000000	119	448	2
244000000	141	389	7
248000000	139	374	3
252000000	136	397	0
256000000	146	340	10
260000000	154	385	4
264000000	152	378	3
268000000	140	374	3
272000000	133	392	4
276000000	148	343	4
280000000	124	392	5
284000000	137	329	2
288000000	129	342	10
292000000	146	351	11
296000000	157	345	8
300000000	134	326	5
304000000	137	350	3
308000000	116	323	5
312000000	172	367	6
316000000	100	385	5
320000000	116	321	3
324000000	169	357	7
328000000	110	352	9
332000000	158	371	10
336000000	145	336	7
340000000	117	365	2
344000000	126	294	6
348000000	129	339	1
352000000	114	354	6
356000000	110	298	3
360000000	117	294	1
364000000	124	384	4
368000000	118	302	2
372000000	112	316	4
376000000	88	326	5
380000000	123	337	2
384000000	85	270	5
388000000	106	295	5
392000000	114	296	7
396000000	141	312	2
400000000	104	282	10
404000000	124	295	8
408000000	116	293	9
412000000	124	322	3
416000000	106	328	4
420000000	98	319	4
424000000	136	344	0
428000000	97	310	2
432000000	101	296	3
436000000	81	298	7
440000000	103	302	1
444000000	111	278	4
448000000	98	322	8
452000000	95	264	8
456000000	99	300	7
460000000	85	250	10
464000000	72	282	3
468000000	132	294	5
472000000	102	318	8
476000000	114	302	4
480000000	102	221	2
484000000	80	304	2
488000000	118	291	1
492000000	105	304	5
496000000	82	272	3
500000000	82	249	5
504000000	88	286	4
508000000	98	290	6
512000000	109	264	3
516000000	106	252	6
520000000	90	249	2
524000000	112	251	2
528000000	107	295	8
532000000	114	277	3
536000000	86	283	4
540000000	81	233	5
544000000	93	254	9
548000000	91	254	3
552000000	115	285	4
556000000	92	285	6
560000000	106	278	6
564000000	101	236	9
568000000	87	299	8
572000000	83	281	5
576000000	103	269	6
580000000	100	240	7
584000000	79	244	3
588000000	99	259	0
592000000	101	236	6
596000000	86	273	4
600000000	84	246	2
604000000	118	223	1
608000000	66	254	8
612000000	79	224	4
616000000	82	253	5
620000000	98	246	9
624000000	109	266	8
628000000	64	245	0
632000000	98	254	1
636000000	75	248	7
640000000	91	241	6
644000000	68	197	4
648000000	84	240	5
652000000	64	274	9
656000000	102	262	3
660000000	88	233	3
664000000	53	200	3
668000000	80	256	4
672000000	54	237	5
676000000	65	230	3
680000000	69	228	10
684000000	77	246	2
688000000	74	253	6
692000000	105	221	5
696000000	88	216	5
700000000	91	232	8
704000000	77	212	5
708000000	67	231	1
712000000	77	250	3
716000000	71	233	2
720000000	71	187	4
724000000	64	214	2
728000000	82	242	8
732000000	80	240	4
736000000	71	210	6
740000000	76	216	2
744000000	72	202	12
748000000	70	246	4
752000000	75	190	8
756000000	81	189	1
760000000	78	226	4
764000000	78	226	2
768000000	59	217	6
772000000	83	208	4
776000000	69	212	6
780000000	71	189	4
784000000	66	247	3
788000000	75	204	3
792000000	81	215	3
796000000	71	206	7
800000000	77	216	7
804000000	67	194	0
808000000	72	225	7
812000000	89	210	6
816000000	67	245	5
820000000	59	251	6
824000000	64	183	4
828000000	74	180	4
832000000	84	214	8
836000000	68	211	5
840000000	53	218	7
844000000	80	198	4
848000000	68	197	8
852000000	72	187	3
856000000	72	218	7
860000000	88	179	2
864000000	59	223	10
868000000	79	153	9
872000000	54	216	4
876000000	59	185	3
880000000	68	199	2
884000000	56	196	6
888000000	44	177	6
892000000	62	176	7
896000000	58	213	2
900000000	67	180	3
904000000	67	200	8
908000000	49	163	5
912000000	53	158	4
916000000	57	206	4
920000000	77	180	2
924000000	51	188	9
928000000	52	215	3
932000000	68	197	1
936000000	66	195	6
940000000	67	187	5
944000000	66	180	4
948000000	48	212	3
952000000	62	182	1
956000000	64	171	6
960000000	53	168	1
964000000	87	184	4
968000000	63	159	4
972000000	58	213	2
976000000	63	177	11
980000000	46	195	1
984000000	73	166	1
988000000	57	170	3
992000000	48	180	3
996000000	50	162	6
1000000000	53	184	2
1004000000	70	193	1
1008000000	68	159	8
1012000000	57	215	5
1016000000	63	172	1
1020000000	59	163	4
1024000000	59	162	6
1028000000	62	165	11
1032000000	66	173	10
1036000000	56	185	2
1040000000	55	175	4
1044000000	61	152	4
1048000000	50	155	3
1052000000	61	165	4
1056000000	53	164	2
1060000000	59	161	4
1064000000	66	140	2
1068000000	68	162	3
1072000000	53	158	4
1076000000	76	147	1
1080000000	59	138	1
1084000000	46	157	5
1088000000	37	170	6
1092000000	54	156	1
1096000000	46	183	7
1100000000	64	161	7
1104000000	56	183	10
1108000000	42	172	6
1112000000	45	157	3
1116000000	56	156	6
1120000000	61	166	3
1124000000	42	127	5
1128000000	63	210	9
1132000000	67	146	8
1136000000	53	169	7
1140000000	39	168	4
1144000000	54	142	1
1148000000	46	122	4
1152000000	36	138	3
1156000000	57	131	8
1160000000	58	144	6
1164000000	60	177	7
1168000000	56	158	10
1172000000	46	128	9
1176000000	48	168	3
1180000000	54	161	3
1184000000	48	143	6
1188000000	45	143	8
1192000000	61	179	3
1196000000	43	147	0
1200000000	41	135	2
1204000000	55	152	5
1208000000	50	130	6
1212000000	59	131	4
1216000000	46	141	3
1220000000	48	137	5
1224000000	58	152	9
1228000000	31	175	2
1232000000	66	160	5
1236000000	50	141	3
1240000000	40	148	3
1244000000	39	177	11
1248000000	58	127	4
1252000000	39	158	4
1256000000	52	170	6
1260000000	38	145	4
1264000000	50	147	8
1268000000	46	144	5
1272000000	37	147	4
1276000000	55	125	0
1280000000	42	140	4
1284000000	49	141	1
1288000000	41	164	4
1292000000	30	142	3
1296000000	42	131	4
1300000000	52	140	0
1304000000	49	127	5
1308000000	41	170	4
1312000000	36	145	7
1316000000	54	129	6
1320000000	43	147	4
1324000000	51	141	2
1328000000	38	151	6
1332000000	53	157	5
1336000000	63	135	2
1340000000	45	138	5
1344000000	44	127	4
1348000000	53	132	10
1352000000	30	119	12
1356000000	55	144	7
1360000000	43	123	4
1364000000	38	132	6
1368000000	52	120	6
1372000000	54	125	6
1376000000	40	136	5
1380000000	42	141	12
1384000000	29	122	5
1388000000	39	120	6
1392000000	36	145	6
1396000000	36	155	7
1400000000	59	132	3
1404000000	47	113	5
1408000000	37	113	3
1412000000	33	125	9
1416000000	49	113	2
1420000000	39	128	9
1424000000	36	125	4
1428000000	34	116	6
1432000000	44	113	13
1436000000	54	134	4
1440000000	22	144	6
1444000000	51	116	2
1448000000	36	156	3
1452000000	44	121	3
1456000000	49	119	8
1460000000	38	135	7
1464000000	30	145	1
1468000000	30	141	5
1472000000	35	123	7
1476000000	43	99	8
1480000000	52	125	9
1484000000	31	112	2
1488000000	22	149	6
1492000000	35	128	6
1496000000	35	139	7
1500000000	29	122	3
1504000000	25	108	10
1508000000	32	112	2
1512000000	41	132	7
1516000000	37	116	1
1520000000	38	107	9
1524000000	41	144	4
1528000000	39	99	4
1532000000	38	144	3
1536000000	37	125	3
1540000000	33	112	5
1544000000	28	114	6
1548000000	27	99	2
1552000000	40	109	5
1556000000	34	124	4
1560000000	25	132	1
1564000000	32	91	1
1568000000	25	147	7
1572000000	59	106	4
1576000000	43	117	2
1580000000	48	97	4
1584000000	39	145	0
1588000000	27	91	8
1592000000	33	115	7
1596000000	41	104	1
1600000000	37	120	3
1604000000	43	83	12
1608000000	32	121	7
1612000000	29	97	5
1616000000	38	118	2
1620000000	42	96	0
1624000000	40	128	0
1628000000	36	110	8
1632000000	24	108	7
1636000000	34	101	7
1640000000	34	111	2
1644000000	33	95	7
1648000000	29	109	9
1652000000	39	112	13
1656000000	31	116	3
1660000000	39	83	8
1664000000	26	110	6
1668000000	34	125	2
1672000000	32	119	7
1676000000	22	109	5
1680000000	29	106	11
1684000000	31	125	8
1688000000	23	101	7
1692000000	18	108	5
1696000000	34	121	3
1700000000	32	109	7
1704000000	37	108	5
1708000000	35	109	2
1712000000	39	111	7
1716000000	29	92	4
1720000000	35	78	7
1724000000	44	83	8
1728000000	36	106	7
1732000000	22	99	1
1736000000	31	113	4
1740000000	24	89	5
1744000000	20	110	1
1748000000	27	102	4
1752000000	22	115	6
1756000000	24	96	9
1760000000	37	90	6
1764000000	25	97	5
1768000000	34	101	3
1772000000	25	97	3
1776000000	32	116	8
1780000000	37	110	4
1784000000	27	88	5
1788000000	33	77	4
1792000000	23	86	4
1796000000	42	111	3
1800000000	30	77	5
1804000000	39	97	6
1808000000	33	99	6
1812000000	19	98	3
1816000000	36	111	6
1820000000	33	102	7
1824000000	38	97	2
1828000000	16	123	2
1832000000	30	73	6
1836000000	17	101	2
1840000000	36	81	5
1844000000	41	76	3
1848000000	38	100	5
1852000000	27	75	4
1856000000	33	86	5
1860000000	30	100	3
1864000000	42	102	5
1868000000	34	92	4
1872000000	31	100	7
1876000000	28	103	2
1880000000	28	94	7
1884000000	24	94	5
1888000000	34	93	13
1892000000	44	100	6
1896000000	35	108	1
1900000000	20	118	11
1904000000	28	80	4
1908000000	31	63	8
1912000000	24	77	4
1916000000	23	114	9
1920000000	34	88	2
1924000000	25	83	7
1928000000	43	86	9
1932000000	29	64	8
1936000000	19	112	6
1940000000	33	109	2
1944000000	29	93	2
1948000000	28	94	6
1952000000	25	67	3
1956000000	31	80	2
1960000000	35	75	6
1964000000	20	103	5
1968000000	43	76	2
1972000000	28	83	2
1976000000	22	68	2
1980000000	31	97	6
1984000000	31	79	8
1988000000	22	77	4
1992000000	26	104	4
1996000000	35	102	1
2000000000	26	48	3
2004000000	28	59	5
2008000000	18	118	10
2012000000	28	70	6
2016000000	23	83	9
2020000000	28	93	2
2024000000	41	83	8
2028000000	33	89	6
2032000000	28	106	8
2036000000	22	98	3
2040000000	19	88	2
2044000000	24	79	0
2048000000	41	96	4
2052000000	13	88	6
2056000000	31	93	5
2060000000	21	75	3
2064000000	39	90	7
2068000000	24	76	5
2072000000	39	77	3
2076000000	22	65	4
2080000000	22	71	3
2084000000	19	90	7
2088000000	17	78	1
2092000000	26	106	7
2096000000	27	80	4
2100000000	30	80	1
2104000000	35	82	6
2108000000	23	91	11
2112000000	25	81	6
2116000000	32	98	7
2120000000	33	85	4
2124000000	30	66	4
2128000000	22	60	6
2132000000	24	73	2
2136000000	34	85	4
2140000000	28	80	4
2144000000	32	63	9
2148000000	31	95	2
2152000000	25	87	5
2156000000	23	79	4
2160000000	40	72	2
2164000000	36	69	5
2168000000	14	73	1
2172000000	23	101	6
2176000000	18	64	3
2180000000	31	88	4
2184000000	29	80	6
2188000000	24	77	7
2192000000	13	93	7
2196000000	19	67	2
2200000000	35	60	2
2204000000	25	85	3
2208000000	8	87	8
2212000000	18	75	3
2216000000	25	70	1
2220000000	31	71	1
2224000000	15	102	5
2228000000	27	97	5
2232000000	30	78	9
2236000000	20	87	5
2240000000	20	77	2
2244000000	33	82	6
2248000000	19	58	3
2252000000	16	58	6
2256000000	29	81	6
2260000000	20	60	2
2264000000	24	80	1
2268000000	26	60	8
2272000000	21	66	5
2276000000	20	56	6
2280000000	28	57	6
2284000000	21	91	2
2288000000	30	57	4
2292000000	22	68	5
2296000000	17	83	4
2300000000	12	72	9
2304000000	28	65	5
2308000000	27	63	5
2312000000	26	62	4
2316000000	19	64	2
2320000000	19	65	3
2324000000	22	69	7
2328000000	17	67	1
2332000000	24	68	3
2336000000	22	71	4
2340000000	12	106	2
2344000000	19	71	6
2348000000	23	71	3
2352000000	25	62	11
2356000000	19	82	4
2360000000	33	74	9
2364000000	15	53	5
2368000000	18	74	2
2372000000	22	77	8
2376000000	21	70	8
2380000000	22	77	12
2384000000	24	81	3
2388000000	15	69	5
2392000000	14	70	1
2396000000	19	80	5
2400000000	15	80	2
2404000000	20	55	7
2408000000	18	71	1
2412000000	30	65	2
2416000000	21	60	3
2420000000	16	56	3
2424000000	20	71	5
2428000000	25	63	8
2432000000	15	35	4
2436000000	14	56	6
2440000000	23	76	9
2444000000	12	78	7
2448000000	31	84	5
2452000000	21	63	6
2456000000	21	60	2
2460000000	12	75	4
2464000000	19	59	2
2468000000	20	71	2
2472000000	15	71	4
2476000000	11	66	5
2480000000	18	62	0
2484000000	21	82	9
2488000000	28	70	7
2492000000	19	60	1
2496000000	24	86	0
2500000000	17	77	7
2504000000	23	73	7
2508000000	31	45	10
2512000000	17	55	4
2516000000	26	75	5
2520000000	15	55	7
2524000000	18	61	2
2528000000	21	48	1
2532000000	19	57	4
2536000000	13	63	5
2540000000	15	64	7
2544000000	14	59	4
2548000000	28	65	7
2552000000	12	80	6
2556000000	20	70	6
2560000000	21	55	2
2564000000	10	78	1
2568000000	20	38	2
2572000000	17	54	9
2576000000	11	66	2
2580000000	14	84	4
2584000000	30	55	3
2588000000	21	51	3
2592000000	25	40	3
2596000000	16	58	4
2600000000	7	44	10
2604000000	21	62	1
2608000000	13	67	3
2612000000	19	61	6
2616000000	27	66	3
2620000000	19	59	3
2624000000	25	47	2
2628000000	21	53	8
2632000000	36	71	5
2636000000	20	56	2
2640000000	13	63	4
2644000000	15	69	3
2648000000	29	54	6
2652000000	19	62	11
2656000000	14	53	1
2660000000	15	55	3
2664000000	21	55	0
2668000000	27	48	12
2672000000	24	68	3
2676000000	15	66	8
2680000000	15	52	2
2684000000	16	56	7
2688000000	22	70	8
2692000000	12	62	8
2696000000	24	66	5
2700000000	21	64	7
2704000000	19	53	4
2708000000	15	76	10
2712000000	14	55	8
2716000000	13	52	8
2720000000	25	44	6
2724000000	17	54	6
2728000000	15	48	6
2732000000	25	70	13
2736000000	15	51	6
2740000000	32	43	4
2744000000	13	50	3
2748000000	12	58	5
2752000000	8	57	9
2756000000	18	53	3
2760000000	18	55	2
2764000000	8	61	7
2768000000	22	66	5
2772000000	20	55	7
2776000000	21	83	2
2780000000	16	64	5
2784000000	25	42	3
2788000000	11	35	5
2792000000	20	38	10
2796000000	15	50	0
2800000000	13	48	3
2804000000	13	58	4
2808000000	22	53	1
2812000000	14	61	5
2816000000	26	60	8
2820000000	16	46	4
2824000000	10	46	2
2828000000	15	41	10
2832000000	20	55	2
2836000000	17	44	5
2840000000	9	51	3
2844000000	17	55	3
2848000000	9	48	5
2852000000	22	70	2
2856000000	20	41	6
2860000000	13	43	6
2864000000	16	52	3
2868000000	26	46	8
2872000000	21	55	3
2876000000	17	42	5
2880000000	14	52	7
2884000000	10	49	9
2888000000	16	30	2
2892000000	16	59	4
2896000000	25	58	6
2900000000	8	46	8
2904000000	22	56	4
2908000000	23	57	3
2912000000	13	38	6
2916000000	18	40	7
2920000000	13	51	2
2924000000	9	46	9
2928000000	6	72	5
2932000000	23	51	8
2936000000	22	52	4
2940000000	16	36	2
2944000000	14	56	3
2948000000	16	65	2
2952000000	17	50	1
2956000000	4	32	3
2960000000	18	51	4
2964000000	18	39	4
2968000000	16	47	1
2972000000	11	46	9
2976000000	20	57	5
2980000000	14	37	5
2984000000	18	49	2
2988000000	20	50	3
2992000000	18	57	5
2996000000	22	46	6
3000000000	14	55	4
3004000000	14	47	6
3008000000	9	37	3
3012000000	15	48	3
3016000000	16	41	4
3020000000	12	39	9
3024000000	25	51	4
3028000000	14	57	7
3032000000	10	42	6
3036000000	20	39	4
3040000000	7	61	7
3044000000	11	26	4
3048000000	25	61	5
3052000000	7	51	2
3056000000	22	44	1
3060000000	17	54	0
3064000000	16	45	7
3068000000	24	49	1
3072000000	10	42	4
3076000000	17	45	6
3080000000	12	50	2
3084000000	31	47	9
3088000000	9	30	1
3092000000	7	45	3
3096000000	11	54	3
3100000000	7	47	5
3104000000	13	39	3
3108000000	17	37	9
3112000000	11	45	2
3116000000	17	46	0
3120000000	18	54	2
3124000000	10	30	1
3128000000	33	46	4
3132000000	16	46	5
3136000000	11	48	4
3140000000	20	49	5
3144000000	10	51	4
3148000000	12	59	0
3152000000	7	52	7
3156000000	17	24	6
3160000000	15	54	5
3164000000	21	38	1
3168000000	22	48	5
3172000000	13	53	2
3176000000	22	51	6
3180000000	18	53	7
3184000000	12	40	4
3188000000	10	39	8
3192000000	16	38	3
3196000000	23	48	5
3200000000	16	34	3
3204000000	17	51	8
3208000000	11	45	5
3212000000	11	55	12
3216000000	6	50	2
3220000000	18	42	7
3224000000	13	38	8
3228000000	20	49	6
3232000000	11	50	3
3236000000	7	50	4
3240000000	9	60	7
3244000000	15	63	12
3248000000	14	42	1
3252000000	15	46	14
3256000000	18	29	3
3260000000	11	39	11
3264000000	15	37	13
3268000000	13	46	4
3272000000	13	47	6
3276000000	23	47	8
3280000000	10	30	8
3284000000	11	40	10
3288000000	12	37	5
3292000000	12	33	3
3296000000	7	38	6
3300000000	17	46	4
3304000000	14	58	4
3308000000	18	45	3
3312000000	9	31	4
3316000000	13	35	5
3320000000	14	39	4
3324000000	14	34	9
3328000000	13	30	6
3332000000	10	48	4
3336000000	9	34	8
3340000000	9	44	4
3344000000	8	34	6
3348000000	11	44	7
3352000000	11	31	3
3356000000	9	34	3
3360000000	7	34	8
3364000000	15	30	13
3368000000	12	37	3
3372000000	7	34	8
3376000000	13	42	2
3380000000	11	46	7
3384000000	14	32	7
3388000000	16	43	2
3392000000	13	44	6
3396000000	11	52	12
3400000000	21	44	7
3404000000	16	36	4
3408000000	31	39	5
3412000000	22	40	8
3416000000	16	38	6
3420000000	7	37	6
3424000000	18	34	4
3428000000	13	46	2
3432000000	10	25	4
3436000000	10	49	8
3440000000	13	31	4
3444000000	4	53	9
3448000000	18	42	2
3452000000	12	33	4
3456000000	9	32	7
3460000000	20	58	6
3464000000	16	44	7
3468000000	11	34	6
3472000000	14	38	9
3476000000	23	35	3
3480000000	8	41	6
3484000000	10	46	3
3488000000	18	34	3
3492000000	13	47	4
3496000000	8	25	5
3500000000	4	42	1
3504000000	4	40	6
3508000000	13	52	6
3512000000	10	25	2
3516000000	15	39	8
3520000000	24	40	2
3524000000	16	41	3
3528000000	18	45	7
3532000000	16	32	3
3536000000	13	45	4
3540000000	21	43	2
3544000000	5	29	3
3548000000	12	37	5
3552000000	8	32	4
3556000000	16	35	4
3560000000	16	39	1
3564000000	15	47	7
3568000000	5	24	0
3572000000	8	29	5
3576000000	15	22	3
3580000000	15	47	6
3584000000	12	43	8
3588000000	20	25	5
3592000000	14	33	7
3596000000	14	36	2
3600000000	10	39	10
3604000000	8	24	4
3608000000	14	28	6
3612000000	12	39	11
3616000000	13	45	4
3620000000	6	40	6
3624000000	7	32	5
3628000000	8	33	9
3632000000	16	38	6
3636000000	11	30	5
3640000000	11	26	8
3644000000	8	43	5
3648000000	22	27	3
3652000000	14	40	6
3656000000	17	32	9
3660000000	14	20	6
3664000000	14	41	7
3668000000	15	30	8
3672000000	17	33	5
3676000000	12	40	10
3680000000	16	37	4
3684000000	17	36	7
3688000000	12	51	1
3692000000	20	43	3
3696000000	12	29	2
3700000000	14	39	8
3704000000	20	37	6
3708000000	15	33	11
3712000000	9	35	9
3716000000	9	29	1
3720000000	9	41	4
3724000000	4	38	4
3728000000	5	33	0
3732000000	15	26	6
3736000000	12	65	5
3740000000	19	33	5
3744000000	15	28	5
3748000000	12	29	5
3752000000	11	32	7
3756000000	20	35	8
3760000000	15	36	5
3764000000	6	50	6
3768000000	10	36	2
3772000000	23	32	9
3776000000	8	27	4
3780000000	6	41	3
3784000000	14	24	7
3788000000	7	31	7
3792000000	13	37	2
3796000000	8	27	5
3800000000	16	31	4
3804000000	12	34	9
3808000000	18	34	9
3812000000	10	24	6
3816000000	12	25	5
3820000000	12	31	5
3824000000	11	42	5
3828000000	8	37	4
3832000000	15	22	8
3836000000	12	31	7
3840000000	11	21	1
3844000000	17	39	5
3848000000	13	41	7
3852000000	7	35	9
3856000000	20	27	10
3860000000	18	24	3
3864000000	10	23	5
3868000000	12	31	8
3872000000	4	30	10
3876000000	15	34	7
3880000000	3	43	3
3884000000	7	19	6
3888000000	7	33	10
3892000000	15	31	1
3896000000	10	23	6
3900000000	15	32	7
3904000000	10	22	3
3908000000	10	28	4
3912000000	13	41	8
3916000000	12	24	1
3920000000	13	23	6
3924000000	7	31	7
3928000000	17	36	12
3932000000	5	33	2
3936000000	7	38	6
3940000000	2	29	2
3944000000	11	33	4
3948000000	11	32	6
3952000000	9	25	5
3956000000	6	31	4
3960000000	18	30	4
3964000000	10	30	3
3968000000	7	36	5
3972000000	8	16	3
3976000000	10	30	2
3980000000	4	29	2
3984000000	13	36	4
3988000000	17	35	7
3992000000	9	21	1
3996000000	7	20	4
4000000000	10	18	2
4004000000	9	29	8
4008000000	9	26	5
4012000000	16	23	6
4016000000	16	42	8
4020000000	5	30	11
4024000000	9	35	4
4028000000	12	26	4
4032000000	7	20	11
4036000000	9	37	4
4040000000	8	33	7
4044000000	6	24	6
4048000000	11	30	2
4052000000	15	33	1
4056000000	16	36	6
4060000000	12	18	1
4064000000	18	18	8
4068000000	4	38	5
4072000000	8	32	7
4076000000	10	28	5
4080000000	10	23	2
4084000000	13	23	1
4088000000	4	30	4
4092000000	9	24	4
4096000000	11	26	3
4100000000	10	31	2
4104000000	6	13	3
4108000000	8	30	5
4112000000	19	19	4
4116000000	12	22	2
4120000000	10	37	4
4124000000	9	26	5
4128000000	1	26	2
4132000000	9	23	5
4136000000	13	38	6
4140000000	10	32	6
4144000000	8	33	7
4148000000	13	28	4
4152000000	13	26	6
4156000000	7	33	5
4160000000	9	21	8
4164000000	11	26	5
4168000000	14	20	3
4172000000	12	19	5
4176000000	16	25	0
4180000000	14	16	2
4184000000	13	24	9
4188000000	12	22	5
4192000000	15	33	11
4196000000	8	26	6
4200000000	11	35	3
4204000000	11	31	8
4208000000	12	21	7
4212000000	4	24	5
4216000000	9	31	2
4220000000	13	24	11
4224000000	10	19	3
4228000000	9	20	3
4232000000	8	11	7
4236000000	9	29	3
4240000000	12	35	6
4244000000	7	15	6
4248000000	5	24	5
4252000000	12	21	2
4256000000	11	32	4
4260000000	13	42	7
4264000000	11	23	3
4268000000	8	22	2
4272000000	14	22	1
4276000000	8	34	4
4280000000	11	25	2
4284000000	5	16	8
4288000000	10	30	3
4292000000	3	22	9
4296000000	13	24	1
4300000000	5	39	7
4304000000	8	19	7
4308000000	13	19	6
4312000000	7	36	4
4316000000	6	15	4
4320000000	16	23	1
4324000000	15	21	4
4328000000	10	34	6
4332000000	7	20	10
4336000000	9	32	4
4340000000	16	24	3
4344000000	7	29	1
4348000000	7	35	6
4352000000	8	28	5
4356000000	13	24	12
4360000000	11	38	4
4364000000	10	20	4
4368000000	15	27	9
4372000000	13	27	2
4376000000	13	31	6
4380000000	4	26	1
4384000000	14	19	3
4388000000	8	29	4
4392000000	9	27	2
4396000000	16	15	3
4400000000	7	20	5
4404000000	10	26	7
4408000000	9	23	7
4412000000	8	15	10
4416000000	11	16	4
4420000000	10	24	6
4424000000	6	22	3
4428000000	14	26	2
4432000000	11	32	8
4436000000	10	12	3
4440000000	8	28	3
4444000000	10	21	3
4448000000	9	24	8
4452000000	9	25	0
4456000000	13	21	7
4460000000	7	42	5
4464000000	15	25	3
4468000000	14	27	5
4472000000	9	22	9
4476000000	9	23	4
4480000000	6	36	5
4484000000	17	25	9
4488000000	5	20	4
4492000000	7	27	8
4496000000	10	22	2
4500000000	9	28	4
4504000000	12	12	7
4508000000	14	28	4
4512000000	10	23	8
4516000000	12	26	9
4520000000	13	13	4
4524000000	9	20	5
4528000000	6	19	10
4532000000	8	25	5
4536000000	7	21	7
4540000000	4	12	1
4544000000	15	16	5
4548000000	5	22	12
4552000000	10	26	2
4556000000	18	21	4
4560000000	17	36	3
4564000000	9	19	0
4568000000	2	12	4
4572000000	14	16	2
4576000000	6	20	10
4580000000	1	20	6
4584000000	2	23	13
4588000000	21	23	3
4592000000	12	21	5
4596000000	10	33	6
4600000000	6	32	6
4604000000	7	34	2
4608000000	6	16	6
4612000000	4	13	6
4616000000	12	27	6
4620000000	7	19	5
4624000000	11	30	4
4628000000	13	27	5
4632000000	7	17	1
4636000000	11	13	5
4640000000	8	23	3
4644000000	10	20	3
4648000000	12	14	5
4652000000	8	24	1
4656000000	16	22	11
4660000000	12	20	3
4664000000	10	21	5
4668000000	17	28	1
4672000000	11	29	1
4676000000	8	44	1
4680000000	9	27	4
4684000000	17	24	4
4688000000	19	17	2
4692000000	5	23	1
4696000000	5	32	7
4700000000	7	16	0
4704000000	7	30	0
4708000000	13	10	7
4712000000	14	23	6
4716000000	10	17	10
4720000000	9	28	2
4724000000	10	34	5
4728000000	11	16	8
4732000000	14	37	8
4736000000	12	17	3
4740000000	14	22	6
4744000000	8	25	11
4748000000	9	35	5
4752000000	2	22	5
4756000000	7	19	3
4760000000	13	23	9
4764000000	9	18	3
4768000000	8	21	5
4772000000	8	19	7
4776000000	21	29	2
4780000000	4	19	5
4784000000	4	16	1
4788000000	6	20	8
4792000000	6	26	6
4796000000	15	28	7
4800000000	7	26	4
4804000000	8	18	2
4808000000	4	26	9
4812000000	13	17	5
4816000000	10	18	10
4820000000	8	18	5
4824000000	7	36	5
4828000000	9	19	5
4832000000	9	8	5
4836000000	11	22	1
4840000000	9	31	5
4844000000	12	25	10
4848000000	14	19	1
4852000000	9	22	10
4856000000	7	19	5
4860000000	19	22	6
4864000000	16	20	5
4868000000	5	28	4
4872000000	4	27	4
4876000000	9	19	2
4880000000	12	24	5
4884000000	3	20	9
4888000000	11	26	3
4892000000	10	23	3
4896000000	13	30	4
4900000000	16	18	1
4904000000	9	28	10
4908000000	4	33	1
4912000000	7	32	4
4916000000	12	21	4
4920000000	11	20	4
4924000000	6	26	7
4928000000	12	26	2
4932000000	17	20	10
4936000000	3	24	2
4940000000	10	21	5
4944000000	10	19	10
4948000000	8	21	6
4952000000	12	22	8
4956000000	12	29	4
4960000000	11	15	5
4964000000	9	25	10
4968000000	9	22	9
4972000000	15	17	3
4976000000	6	21	4
4980000000	5	18	4
4984000000	7	4	7
4988000000	6	19	5
4992000000	9	17	3
4996000000	12	9	7
5000000000	9	16	3
5004000000	16	15	4
5008000000	7	29	3
5012000000	9	24	6
5016000000	12	30	4
5020000000	9	19	6
5024000000	10	9	1
5028000000	6	20	3
5032000000	6	14	2
5036000000	7	22	3
5040000000	13	14	6
5044000000	7	31	3
5048000000	7	22	6
5052000000	10	14	4
5056000000	17	23	2
5060000000	9	19	7
5064000000	13	17	5
5068000000	8	27	8
5072000000	5	14	11
5076000000	7	22	5
5080000000	11	20	10
5084000000	4	21	11
5088000000	15	16	3
5092000000	7	17	5
5096000000	9	11	4
5100000000	14	19	5
5104000000	8	17	5
5108000000	12	15	4
5112000000	8	17	8
5116000000	9	20	9
5120000000	16	22	6
5124000000	11	14	2
5128000000	9	21	7
5132000000	13	17	6
5136000000	15	14	6
5140000000	5	13	7
5144000000	14	18	8
5148000000	12	13	4
5152000000	9	19	13
5156000000	8	9	8
5160000000	17	27	3
5164000000	13	20	5
5168000000	3	15	5
5172000000	10	24	8
5176000000	10	21	2
5180000000	7	15	5
5184000000	5	16	7
5188000000	5	16	2
5192000000	14	17	8
5196000000	6	10	1
5200000000	5	22	1
5204000000	2	17	13
5208000000	7	25	3
5212000000	9	20	2
5216000000	9	13	1
5220000000	6	17	6
5224000000	6	14	4
5228000000	8	26	1
5232000000	6	21	3
5236000000	10	23	6
5240000000	9	19	2
5244000000	11	26	4
5248000000	5	18	1
5252000000	11	9	7
5256000000	3	24	13
5260000000	10	17	5
5264000000	5	15	8
5268000000	13	16	6
5272000000	10	17	5
5276000000	23	10	5
5280000000	16	20	3
5284000000	13	14	3
5288000000	11	25	5
5292000000	14	14	3
5296000000	6	18	9
5300000000	7	13	3
5304000000	7	26	2
5308000000	6	22	1
5312000000	5	25	3
5316000000	7	14	4
5320000000	12	22	4
5324000000	5	19	9
5328000000	7	30	3
5332000000	2	10	6
5336000000	16	13	4
5340000000	19	10	3
5344000000	6	19	6
5348000000	5	18	3
5352000000	7	21	3
5356000000	11	21	4
5360000000	16	21	6
5364000000	2	14	4
5368000000	12	7	5
5372000000	5	12	5
5376000000	10	13	9
5380000000	4	15	6
5384000000	13	16	2
5388000000	12	29	4
5392000000	14	14	4
5396000000	3	24	12
5400000000	4	16	3
5404000000	14	9	3
5408000000	11	19	2
5412000000	10	14	3
5416000000	10	13	3
5420000000	5	14	3
5424000000	17	14	3
5428000000	5	31	3
5432000000	7	4	4
5436000000	11	13	4
5440000000	7	16	0
5444000000	7	23	5
5448000000	4	25	2
5452000000	9	20	4
5456000000	8	24	1
5460000000	3	14	3
5464000000	10	24	4
5468000000	8	22	4
5472000000	7	19	4
5476000000	12	12	8
5480000000	13	14	6
5484000000	16	21	11
5488000000	8	28	7
5492000000	15	17	11
5496000000	7	12	5
5500000000	11	16	3
5504000000	7	18	6
5508000000	19	21	6
5512000000	2	10	9
5516000000	11	18	7
5520000000	8	27	4
5524000000	11	26	2
5528000000	6	10	4
5532000000	5	16	5
5536000000	11	17	3
5540000000	12	23	0
5544000000	10	22	2
5548000000	4	17	1
5552000000	10	8	8
5556000000	15	28	6
5560000000	6	20	2
5564000000	4	16	9
5568000000	11	15	3
5572000000	9	15	2
5576000000	12	10	4
5580000000	7	20	5
5584000000	13	9	5
5588000000	8	13	0
5592000000	10	14	1
5596000000	4	13	4
5600000000	7	22	2
5604000000	11	19	8
5608000000	6	17	3
5612000000	11	20	10
5616000000	4	17	3
5620000000	7	6	0
5624000000	12	18	7
5628000000	7	11	4
5632000000	8	20	9
5636000000	11	14	6
5640000000	5	21	2
5644000000	8	9	8
5648000000	3	16	7
5652000000	6	12	5
5656000000	5	19	5
5660000000	5	19	1
5664000000	7	14	6
5668000000	9	17	3
5672000000	7	19	4
5676000000	12	8	6
5680000000	12	6	9
5684000000	6	20	6
5688000000	10	8	5
5692000000	8	15	4
5696000000	6	22	5
5700000000	7	20	2
5704000000	14	15	3
5708000000	14	16	4
5712000000	5	16	4
5716000000	13	13	2
5720000000	6	14	3
5724000000	12	20	5
5728000000	12	22	5
5732000000	4	22	2
5736000000	5	12	3
5740000000	10	35	1
5744000000	6	15	5
5748000000	4	9	5
5752000000	10	18	0
5756000000	5	29	4
5760000000	2	21	7
5764000000	8	18	3
5768000000	9	18	11
5772000000	10	14	4
5776000000	10	12	10
5780000000	14	23	10
5784000000	10	15	3
5788000000	5	8	6
5792000000	10	22	3
5796000000	12	15	5
5800000000	12	12	2
5804000000	10	15	11
5808000000	9	10	3
5812000000	8	13	1
5816000000	6	11	8
5820000000	10	20	4
5824000000	17	23	5
5828000000	16	10	0
5832000000	6	16	8
5836000000	8	18	2
5840000000	11	10	3
5844000000	8	11	6
5848000000	8	16	6
5852000000	13	13	5
5856000000	10	10	11
5860000000	7	16	3
5864000000	4	15	13
5868000000	13	14	9
5872000000	7	10	7
5876000000	12	16	2
5880000000	5	6	3
5884000000	4	15	2
5888000000	9	17	6
5892000000	10	26	2
5896000000	6	8	5
5900000000	16	13	0
5904000000	11	14	6
5908000000	2	14	10
5912000000	15	7	5
5916000000	5	14	4
5920000000	14	21	1
5924000000	17	17	5
5928000000	4	16	3
5932000000	13	17	3
5936000000	12	12	8
5940000000	8	18	3
5944000000	6	25	6
5948000000	12	22	1
5952000000	9	19	7
5956000000	9	13	6
5960000000	6	24	3
5964000000	4	16	6
5968000000	4	19	6
5972000000	4	17	2
5976000000	8	14	5
5980000000	8	11	4
5984000000	10	9	4
5988000000	6	15	4
5992000000	10	11	8
5996000000	6	9	8
6000000000	3	19	5
6004000000	5	14	1
6008000000	9	14	1
6012000000	13	10	1
6016000000	7	6	3
6020000000	5	8	2
6024000000	7	10	2
6028000000	9	18	4
6032000000	4	14	11
6036000000	12	9	5
6040000000	10	22	3
6044000000	10	16	6
6048000000	19	15	5
6052000000	9	12	5
6056000000	13	18	3
6060000000	4	1	1
6064000000	9	9	12
6068000000	5	9	1
6072000000	7	11	2
6076000000	10	12	7
6080000000	16	16	3
6084000000	12	20	7
6088000000	9	9	2
6092000000	3	17	11
6096000000	4	21	7
6100000000	4	16	6
6104000000	8	15	11
6108000000	5	10	2
6112000000	7	18	0
6116000000	10	9	1
6120000000	4	13	5
6124000000	8	10	8
6128000000	8	23	9
6132000000	11	26	0
6136000000	11	11	4
6140000000	11	21	3
6144000000	9	13	8
6148000000	9	24	3
6152000000	21	13	4
6156000000	9	15	10
6160000000	13	8	2
6164000000	2	19	4
6168000000	10	16	4
6172000000	8	15	3
6176000000	9	13	4
6180000000	7	14	4
6184000000	5	15	5
6188000000	6	8	5
6192000000	6	8	4
6196000000	3	16	6
6200000000	2	13	5
6204000000	10	1	6
6208000000	5	8	8
6212000000	10	10	3
6216000000	9	21	2
6220000000	6	22	7
6224000000	6	11	3
6228000000	12	6	2
6232000000	14	13	7
6236000000	10	12	3
6240000000	8	14	4
6244000000	12	17	8
6248000000	12	14	4
6252000000	12	16	10
6256000000	10	18	3
6260000000	7	10	7
6264000000	5	13	4
6268000000	6	15	4
6272000000	3	6	1
6276000000	3	11	4
6280000000	5	21	5
6284000000	4	9	9
6288000000	12	15	5
6292000000	5	5	5
6296000000	7	5	5
6300000000	6	18	9
6304000000	5	4	4
6308000000	1	13	5
6312000000	5	14	2
6316000000	5	14	8
6320000000	8	13	2
6324000000	3	9	5
6328000000	13	14	3
6332000000	14	10	7
6336000000	15	8	13
6340000000	2	16	4
6344000000	8	23	4
6348000000	12	13	6
6352000000	10	16	7
6356000000	12	20	4
6360000000	8	14	3
6364000000	2	10	3
6368000000	9	10	2
6372000000	7	11	2
6376000000	3	7	9
6380000000	9	8	4
6384000000	10	21	4
6388000000	12	11	2
6392000000	8	10	6
6396000000	12	8	4
6400000000	8	22	0
6404000000	10	15	4
6408000000	1	10	3
6412000000	11	16	2
6416000000	1	12	4
6420000000	7	13	3
6424000000	7	9	2
6428000000	5	17	2
6432000000	7	11	8
6436000000	11	17	5
6440000000	10	10	0
6444000000	3	11	3
6448000000	11	5	7
6452000000	11	13	5
6456000000	12	6	6
6460000000	7	11	5
6464000000	2	10	3
6468000000	16	21	5
6472000000	5	10	6
6476000000	17	7	9
6480000000	13	14	6
6484000000	7	14	9
6488000000	5	8	5
6492000000	7	10	8
6496000000	11	15	12
6500000000	11	10	4
6504000000	5	12	8
6508000000	9	15	7
6512000000	7	10	5
6516000000	5	16	4
6520000000	7	13	2
6524000000	7	14	3
6528000000	14	9	1
6532000000	16	10	10
6536000000	10	13	5
6540000000	11	21	8
6544000000	6	7	4
6548000000	10	17	7
6552000000	12	13	6
6556000000	4	5	5
6560000000	10	10	6
6564000000	10	7	7
6568000000	8	6	2
6572000000	24	9	3
6576000000	18	7	3
6580000000	17	15	2
6584000000	11	5	4
6588000000	7	14	5
6592000000	6	8	8
6596000000	14	5	2
6600000000	11	18	2
6604000000	5	4	6
6608000000	9	8	4
6612000000	9	5	8
6616000000	7	12	8
6620000000	21	11	5
6624000000	5	10	10
6628000000	0	9	10
6632000000	10	12	5
6636000000	8	18	4
6640000000	7	13	4
6644000000	9	18	6
6648000000	2	13	7
6652000000	5	15	4
6656000000	4	13	7
6660000000	6	15	12
6664000000	16	10	1
6668000000	7	7	5
6672000000	2	2	8
6676000000	17	11	5
6680000000	7	16	5
6684000000	10	21	0
6688000000	9	13	8
6692000000	5	5	5
6696000000	12	14	5
6700000000	13	10	7
6704000000	10	19	7
6708000000	8	3	4
6712000000	13	9	5
6716000000	3	13	6
6720000000	9	15	5
6724000000	9	14	7
6728000000	5	14	3
6732000000	9	12	4
6736000000	6	12	2
6740000000	8	9	1
6744000000	6	11	7
6748000000	19	4	11
6752000000	9	2	10
6756000000	5	14	7
6760000000	4	5	3
6764000000	13	10	6
6768000000	6	7	6
6772000000	12	9	2
6776000000	8	6	3
6780000000	3	19	1
6784000000	12	14	1
6788000000	5	9	7
6792000000	11	11	3
6796000000	5	16	2
6800000000	6	14	6
6804000000	12	12	8
6808000000	7	10	7
6812000000	10	9	8
6816000000	4	11	4
6820000000	11	12	7
6824000000	14	21	1
6828000000	6	15	1
6832000000	10	14	4
6836000000	10	16	6
6840000000	6	9	4
6844000000	11	8	3
6848000000	4	24	5
6852000000	8	12	9
6856000000	7	6	4
6860000000	10	13	4
6864000000	10	2	6
6868000000	11	22	3
6872000000	10	18	9
6876000000	13	11	9
6880000000	4	8	4
6884000000	9	11	4
6888000000	4	11	8
6892000000	13	15	0
6896000000	9	15	8
6900000000	12	10	2
6904000000	15	20	2
6908000000	8	5	3
6912000000	7	6	4
6916000000	7	10	7
6920000000	2	6	4
6924000000	7	7	6
6928000000	6	10	11
6932000000	3	8	6
6936000000	7	16	7
6940000000	14	18	3
6944000000	3	4	2
6948000000	6	13	9
6952000000	7	7	3
6956000000	16	5	1
6960000000	5	10	2
6964000000	11	11	7
6968000000	10	6	2
6972000000	7	15	2
6976000000	18	9	6
6980000000	11	10	16
6984000000	6	16	8
6988000000	3	12	3
6992000000	5	2	5
6996000000	10	13	5
7000000000	7	11	4
7004000000	5	21	10
7008000000	6	2	7
7012000000	4	8	3
7016000000	13	10	4
7020000000	5	10	4
7024000000	8	9	4
7028000000	13	6	1
7032000000	15	8	3
7036000000	9	11	12
7040000000	15	10	3
7044000000	6	11	9
7048000000	4	15	3
7052000000	9	14	5
7056000000	6	6	6
7060000000	7	12	5
7064000000	5	8	2
7068000000	5	12	6
7072000000	3	14	5
7076000000	2	19	6
7080000000	6	11	8
7084000000	12	24	3
7088000000	9	31	3
7092000000	10	8	7
7096000000	2	7	4
7100000000	5	10	4
7104000000	4	18	4
7108000000	7	10	3
7112000000	3	7	6
7116000000	7	17	7
7120000000	10	7	6
7124000000	5	23	5
7128000000	2	13	7
7132000000	5	10	3
7136000000	7	15	2
7140000000	15	7	4
7144000000	5	5	4
7148000000	7	14	4
7152000000	13	19	6
7156000000	5	9	2
7160000000	12	13	3
7164000000	8	8	5
7168000000	5	12	4
7172000000	9	12	7
7176000000	14	14	5
7180000000	11	8	0
7184000000	11	6	7
7188000000	12	7	2
7192000000	7	10	1
7196000000	5	12	7
7200000000	14	3	10
7204000000	7	11	4
7208000000	9	4	4
7212000000	10	21	4
7216000000	3	13	11
7220000000	10	5	5
7224000000	13	7	1
7228000000	7	2	7
7232000000	19	10	1
7236000000	9	10	2
7240000000	9	6	2
7244000000	12	12	9
7248000000	10	11	9
7252000000	6	10	6
7256000000	3	12	7
7260000000	6	13	3
7264000000	10	7	3
7268000000	6	15	5
7272000000	7	10	5
7276000000	9	12	4
7280000000	9	4	6
7284000000	11	10	4
7288000000	9	7	6
7292000000	11	7	5
7296000000	9	6	3
7300000000	8	11	2
7304000000	5	8	2
7308000000	8	13	3
7312000000	18	16	3
7316000000	11	8	5
7320000000	6	9	4
7324000000	7	12	8
7328000000	18	14	6
7332000000	8	16	5
7336000000	9	9	3
7340000000	8	7	3
7344000000	7	9	4
7348000000	10	7	1
7352000000	17	4	3
7356000000	4	21	12
7360000000	5	3	1
7364000000	5	8	4
7368000000	13	9	5
7372000000	10	15	4
7376000000	9	9	2
7380000000	6	11	2
7384000000	16	11	5
7388000000	12	16	6
7392000000	9	9	8
7396000000	7	8	10
7400000000	9	8	7
7404000000	3	11	7
7408000000	11	8	2
7412000000	10	9	1
7416000000	5	12	0
7420000000	0	7	0
7424000000	4	15	6
7428000000	3	4	8
7432000000	10	17	4
7436000000	10	11	14
7440000000	12	10	1
7444000000	6	12	9
7448000000	5	7	10
7452000000	11	7	4
7456000000	14	7	2
7460000000	5	10	4
7464000000	4	7	7
7468000000	5	4	7
7472000000	10	9	8
7476000000	7	9	2
7480000000	4	11	3
7484000000	14	14	2
7488000000	9	9	3
7492000000	5	6	10
7496000000	4	9	4
7500000000	14	12	4
7504000000	6	8	5
7508000000	5	17	1
7512000000	5	12	8
7516000000	4	5	7
7520000000	6	4	4
7524000000	17	7	5
7528000000	9	7	4
7532000000	9	5	10
7536000000	3	20	4
7540000000	6	12	1
7544000000	6	11	6
7548000000	2	15	5
7552000000	5	13	2
7556000000	10	16	6
7560000000	11	11	4
7564000000	8	16	3
7568000000	6	12	4
7572000000	7	20	2
7576000000	6	17	7
7580000000	20	12	2
7584000000	12	7	2
7588000000	13	2	6
7592000000	11	13	3
7596000000	7	8	13
7600000000	12	10	4
7604000000	4	15	16
7608000000	9	11	2
7612000000	8	4	3
7616000000	5	12	12
7620000000	8	9	5
7624000000	10	5	0
7628000000	6	4	1
7632000000	7	12	1
7636000000	7	17	4
7640000000	11	8	1
7644000000	8	15	2
7648000000	13	8	7
7652000000	11	3	4
7656000000	7	10	2
7660000000	8	7	1
7664000000	9	5	5
7668000000	9	8	7
7672000000	10	11	6
7676000000	4	12	2
7680000000	7	9	7
7684000000	7	4	3
7688000000	2	5	5
7692000000	8	2	3
7696000000	11	6	6
7700000000	12	10	3
7704000000	9	3	6
7708000000	3	11	4
7712000000	4	14	3
7716000000	14	10	6
7720000000	7	7	6
7724000000	0	5	3
7728000000	10	10	1
7732000000	4	11	6
7736000000	7	3	5
7740000000	7	17	2
7744000000	5	9	7
7748000000	5	16	5
7752000000	5	5	3
7756000000	12	8	2
7760000000	7	15	4
7764000000	3	14	4
7768000000	7	5	5
7772000000	11	12	6
7776000000	12	11	11
7780000000	6	8	4
7784000000	11	8	5
7788000000	8	5	5
7792000000	5	6	6
7796000000	7	11	8
7800000000	10	12	4
7804000000	10	9	8
7808000000	7	14	0
7812000000	8	5	6
7816000000	11	7	4
7820000000	10	7	5
7824000000	5	11	7
7828000000	10	11	12
7832000000	3	13	7
7836000000	11	12	4
7840000000	9	10	1
7844000000	9	12	6
7848000000	9	6	7
7852000000	9	9	7
7856000000	2	12	7
7860000000	8	8	6
7864000000	9	4	3
7868000000	11	13	8
7872000000	16	12	6
7876000000	9	6	1
7880000000	16	7	5
7884000000	13	12	5
7888000000	14	10	4
7892000000	6	7	6
7896000000	8	9	1
7900000000	6	8	6
7904000000	6	13	7
7908000000	7	7	7
7912000000	8	5	3
7916000000	7	3	8
7920000000	5	6	3
7924000000	4	2	3
7928000000	8	4	2
7932000000	4	2	8
7936000000	6	5	7
7940000000	10	10	1
7944000000	8	15	3
7948000000	9	10	4
7952000000	10	6	6
7956000000	13	10	3
7960000000	4	10	2
7964000000	7	17	5
7968000000	4	9	3
7972000000	7	6	9
7976000000	11	13	3
7980000000	10	7	2
7984000000	5	17	7
7988000000	8	3	2
[truncated: 2 more rows]

## Sheet: Fig4a
wavelength	Intensity
	0mg SDS	30mg SDS	7.5mg SDS	15mg SDS
400	0.01766	0.00202	0.00196	0.00125
401	0.01785	0.00209	0.00199	0.00128
402	0.01833	0.00212	0.00207	0.0013
403	0.01886	0.00211	0.00216	0.00133
404	0.01944	0.00211	0.0023	0.00137
405	0.01997	0.00212	0.00245	0.00143
406	0.02056	0.0021	0.00266	0.00147
407	0.02116	0.00216	0.0029	0.00151
408	0.02181	0.00217	0.00316	0.00159
409	0.02251	0.00224	0.00346	0.00168
410	0.02328	0.00231	0.00382	0.00171
411	0.02407	0.00237	0.00424	0.00179
412	0.02496	0.00246	0.00471	0.0019
413	0.02605	0.00258	0.00526	0.00202
414	0.0271	0.00274	0.00591	0.00215
415	0.02822	0.00291	0.00667	0.00229
416	0.02958	0.00309	0.00752	0.00247
417	0.03096	0.00331	0.00848	0.00266
418	0.03244	0.00362	0.00961	0.00289
419	0.03421	0.00402	0.01084	0.00317
420	0.03643	0.00438	0.01236	0.00351
421	0.03861	0.00486	0.01405	0.00381
422	0.04106	0.00544	0.01603	0.00424
423	0.0439	0.00611	0.01822	0.00471
424	0.04715	0.00691	0.02069	0.00536
425	0.05048	0.00767	0.02353	0.0061
426	0.05456	0.00869	0.02674	0.00699
427	0.05901	0.0099	0.03048	0.00813
428	0.06371	0.01127	0.03474	0.00943
429	0.06925	0.01285	0.03928	0.01102
430	0.07549	0.01449	0.04478	0.01293
431	0.08202	0.01657	0.0506	0.01526
432	0.08922	0.01876	0.0571	0.01794
433	0.09717	0.02123	0.06404	0.02105
434	0.10603	0.02385	0.07191	0.02442
435	0.11573	0.02695	0.08086	0.0286
436	0.12613	0.03032	0.0901	0.03311
437	0.13795	0.034	0.10008	0.03807
438	0.15027	0.03783	0.11149	0.04361
439	0.16396	0.04216	0.12355	0.0496
440	0.17869	0.04665	0.13571	0.05597
441	0.19376	0.05144	0.14881	0.06251
442	0.20978	0.05672	0.16271	0.06987
443	0.22797	0.06188	0.17703	0.07778
444	0.24702	0.06779	0.1923	0.08581
445	0.26621	0.07412	0.20828	0.09471
446	0.28718	0.07998	0.22484	0.10362
447	0.30907	0.08577	0.2412	0.1129
448	0.33088	0.09222	0.25772	0.12226
449	0.3526	0.09779	0.27437	0.13179
450	0.37632	0.10383	0.29097	0.14166
451	0.40067	0.10982	0.30732	0.15152
452	0.42405	0.1161	0.32447	0.16151
453	0.44819	0.1211	0.34095	0.1712
454	0.47274	0.12576	0.35593	0.1814
455	0.4973	0.13179	0.37191	0.19109
456	0.51977	0.13662	0.38677	0.20025
457	0.54099	0.14124	0.40046	0.21003
458	0.56305	0.14607	0.41461	0.21902
459	0.58552	0.15073	0.42863	0.2273
460	0.60591	0.15489	0.44195	0.23641
461	0.6263	0.15884	0.45402	0.24461
462	0.64628	0.16255	0.46775	0.25256
463	0.665	0.16613	0.47774	0.2603
464	0.6829	0.16929	0.48814	0.26804
465	0.69705	0.1722	0.50021	0.27437
466	0.71078	0.17595	0.51103	0.28123
467	0.72618	0.17928	0.51935	0.28777
468	0.74074	0.18281	0.52934	0.2938
469	0.75281	0.18602	0.53974	0.30054
470	0.76404	0.18826	0.5489	0.30691
471	0.77695	0.19201	0.55722	0.31211
472	0.78943	0.19588	0.56679	0.3181
473	0.8015	0.19854	0.5772	0.3243
474	0.81149	0.20221	0.58427	0.32959
475	0.82189	0.20499	0.59259	0.33483
476	0.83479	0.20811	0.60092	0.34045
477	0.84727	0.21132	0.61174	0.34565
478	0.85768	0.21361	0.61881	0.35002
479	0.86891	0.21652	0.62588	0.35522
480	0.88223	0.21952	0.63462	0.36051
481	0.89555	0.22147	0.63962	0.36475
482	0.9072	0.22343	0.64669	0.36825
483	0.91677	0.2253	0.6546	0.37224
484	0.93009	0.22667	0.65959	0.37724
485	0.94216	0.22821	0.66375	0.37994
486	0.95173	0.23046	0.67	0.38273
487	0.96005	0.23146	0.67291	0.38581
488	0.96962	0.23138	0.67582	0.38922
489	0.97961	0.23129	0.67957	0.39118
490	0.98419	0.23179	0.68331	0.39147
491	0.99084	0.23134	0.6829	0.39238
492	0.99542	0.23134	0.6829	0.39422
493	0.99667	0.23005	0.68373	0.39422
494	0.99834	0.22855	0.68165	0.3933
495	1	0.22742	0.67998	0.39392
496	0.99584	0.22655	0.67873	0.39322
497	0.99251	0.22464	0.67749	0.39122
498	0.99126	0.22297	0.67208	0.38914
499	0.98627	0.22185	0.66958	0.38772
500	0.97586	0.21935	0.66583	0.38494
501	0.96837	0.21739	0.66084	0.38165
502	0.96088	0.21615	0.65668	0.37869
503	0.95256	0.21415	0.6521	0.37524
504	0.94091	0.21174	0.64503	0.3717
505	0.92926	0.20961	0.64045	0.36871
506	0.92176	0.20811	0.63379	0.36563
507	0.90928	0.20574	0.6263	0.36159
508	0.89763	0.2042	0.62089	0.35801
509	0.88722	0.20092	0.61382	0.35389
510	0.87724	0.19863	0.60633	0.3496
511	0.86558	0.1963	0.60092	0.34578
512	0.85476	0.19517	0.59342	0.34191
513	0.84561	0.19189	0.58677	0.33741
514	0.83645	0.18976	0.58094	0.33371
515	0.8248	0.18789	0.57345	0.3295
516	0.81565	0.18485	0.56679	0.32455
517	0.80691	0.18298	0.56055	0.32043
518	0.7965	0.18007	0.55306	0.3164
519	0.78693	0.17807	0.54515	0.31174
520	0.77944	0.17449	0.53974	0.3072
521	0.77154	0.17274	0.53308	0.30325
522	0.76113	0.17025	0.52434	0.29859
523	0.75156	0.16675	0.51727	0.29434
524	0.74407	0.1635	0.50978	0.29039
525	0.7345	0.16122	0.50062	0.28548
526	0.72409	0.15805	0.49355	0.28036
527	0.71328	0.15543	0.48606	0.27636
528	0.70454	0.15252	0.4769	0.27203
529	0.69413	0.14902	0.46941	0.26679
530	0.68248	0.14628	0.46151	0.26205
531	0.67166	0.1439	0.45235	0.25764
532	0.66084	0.14091	0.44486	0.25248
533	0.64794	0.13808	0.43654	0.24698
534	0.63379	0.13516	0.4278	0.24261
535	0.62131	0.13208	0.42031	0.23758
536	0.60965	0.12942	0.41165	0.23233
537	0.59592	0.12701	0.40279	0.22738
538	0.58094	0.12389	0.39388	0.22239
539	0.56721	0.12102	0.38523	0.21723
540	0.55431	0.11873	0.37653	0.21203
541	0.53933	0.11556	0.36862	0.20707
542	0.52434	0.11311	0.36013	0.20187
543	0.51103	0.1102	0.3511	0.19688
544	0.49771	0.10782	0.34299	0.19189
545	0.48315	0.10474	0.33483	0.18731
546	0.469	0.1027	0.32584	0.18206
547	0.4561	0.10017	0.31748	0.1769
548	0.44361	0.09775	0.30949	0.17249
549	0.42946	0.09505	0.30154	0.16754
550	0.4154	0.09243	0.29259	0.1623
551	0.40316	0.09018	0.28473	0.15797
552	0.39097	0.08768	0.27736	0.15356
553	0.37932	0.08506	0.26896	0.14877
554	0.36742	0.08277	0.26146	0.14428
555	0.35576	0.08023	0.25406	0.13974
556	0.34503	0.07794	0.24661	0.13554
557	0.33354	0.0757	0.23833	0.13096
558	0.32222	0.07374	0.23142	0.12672
559	0.31203	0.07158	0.22459	0.12293
560	0.30266	0.069	0.21706	0.11889
561	0.29247	0.06642	0.2097	0.11444
562	0.28273	0.06421	0.20375	0.11086
563	0.27399	0.0623	0.19671	0.1072
564	0.26475	0.0603	0.18955	0.10325
565	0.25501	0.05814	0.1829	0.09954
566	0.24636	0.05576	0.1767	0.09613
567	0.23804	0.05368	0.1702	0.09247
568	0.22938	0.05152	0.16409	0.0891
569	0.22106	0.04977	0.15805	0.08573
570	0.2134	0.04769	0.15268	0.08248
571	0.20599	0.04598	0.14673	0.07932
572	0.19788	0.04407	0.14141	0.07665
573	0.19026	0.04253	0.13625	0.07345
574	0.18323	0.04045	0.13113	0.07058
575	0.17657	0.03902	0.12609	0.068
576	0.16962	0.03754	0.12127	0.06533
577	0.16325	0.03594	0.11694	0.06271
578	0.15693	0.03448	0.11248	0.0603
579	0.15089	0.03294	0.10782	0.05784
580	0.14444	0.03167	0.10362	0.05539
581	0.13841	0.03037	0.09979	0.05318
582	0.13267	0.02903	0.09584	0.05102
583	0.12759	0.02784	0.09184	0.04898
584	0.12222	0.02676	0.08856	0.04694
585	0.11706	0.02567	0.0851	0.04511
586	0.11236	0.02475	0.08177	0.04332
587	0.10787	0.02343	0.07849	0.04148
588	0.1032	0.02247	0.07566	0.03973
589	0.09863	0.02139	0.07258	0.03819
590	0.09447	0.02037	0.06941	0.03657
591	0.0908	0.01917	0.06683	0.03504
592	0.08677	0.01809	0.06434	0.03369
593	0.08302	0.01737	0.06151	0.03228
594	0.07961	0.01645	0.05934	0.03094
595	0.0762	0.01574	0.05701	0.02965
596	0.0727	0.01477	0.05452	0.02844
597	0.0695	0.01427	0.05231	0.02717
598	0.06654	0.01363	0.05019	0.02605
599	0.06355	0.013	0.04823	0.02502
600	0.0608	0.01247	0.04628	0.0239
	--		--	--

## Sheet: Fig4c
Wavenumber	Transmittance
	30mg SDS	15mg SDS	7.5mg SDS	0mg SDS
525.025	1	1	1	1
525.507	0.99416	0.97719	0.97164	0.95067
525.989	0.98943	0.95959	0.95116	0.91255
526.471	0.98655	0.95165	0.94546	0.89481
526.954	0.98493	0.94549	0.94041	0.8809
527.436	0.98322	0.94049	0.93546	0.86931
527.918	0.98108	0.93615	0.93096	0.85929
528.4	0.97955	0.93217	0.92685	0.85058
528.882	0.97891	0.92999	0.92545	0.84591
529.364	0.97819	0.92691	0.92223	0.84084
529.846	0.97798	0.92415	0.92008	0.8356
530.328	0.97786	0.92148	0.91822	0.83137
530.811	0.9779	0.91888	0.917	0.82646
531.293	0.9781	0.91621	0.91549	0.82127
531.775	0.97869	0.91358	0.91373	0.81469
532.257	0.97941	0.91094	0.91122	0.80734
532.739	0.98022	0.90844	0.90852	0.79878
533.221	0.98078	0.906	0.90565	0.78999
533.703	0.98103	0.9036	0.90329	0.78123
534.185	0.98075	0.901	0.90139	0.77373
534.667	0.97992	0.89815	0.90024	0.76788
535.149	0.97831	0.89497	0.89948	0.76443
535.632	0.97607	0.89167	0.89919	0.76323
536.114	0.97318	0.88837	0.89889	0.76418
536.596	0.96989	0.88517	0.89827	0.76627
537.078	0.96649	0.88212	0.89661	0.76875
537.56	0.9634	0.87933	0.89364	0.77048
538.042	0.96068	0.87665	0.88884	0.77103
538.524	0.95872	0.87414	0.88269	0.76967
539.006	0.95753	0.87185	0.87561	0.76647
539.489	0.95706	0.86982	0.86848	0.76143
539.971	0.95697	0.86804	0.86193	0.75539
540.453	0.95726	0.86652	0.85668	0.74885
540.935	0.95741	0.86513	0.85286	0.74264
541.417	0.95731	0.86376	0.85049	0.73693
541.899	0.9567	0.86224	0.84903	0.73184
542.381	0.9558	0.86046	0.84816	0.72698
542.863	0.95439	0.85826	0.84727	0.72235
543.346	0.95245	0.85552	0.84613	0.71784
543.828	0.95	0.85233	0.84465	0.71363
544.31	0.94709	0.84884	0.84314	0.7097
544.792	0.94364	0.84515	0.84171	0.70613
545.274	0.94001	0.84167	0.84097	0.70275
545.756	0.93627	0.83863	0.84081	0.69953
546.238	0.93269	0.83626	0.84116	0.69616
546.72	0.92963	0.83474	0.84169	0.69263
547.202	0.92749	0.83421	0.84216	0.68881
547.685	0.92621	0.8346	0.84227	0.68499
548.167	0.92597	0.83574	0.84196	0.68125
548.649	0.92646	0.8373	0.84111	0.67792
549.131	0.92738	0.83894	0.83998	0.67516
549.613	0.92827	0.8404	0.83877	0.6732
550.095	0.92869	0.84149	0.83794	0.67209
550.577	0.92823	0.84211	0.83768	0.67186
551.059	0.92675	0.84229	0.83829	0.67229
551.542	0.92429	0.84208	0.83966	0.67314
552.024	0.92113	0.84158	0.84162	0.67389
552.506	0.91741	0.84067	0.84351	0.67408
552.988	0.91344	0.83932	0.8449	0.67316
553.47	0.90938	0.83742	0.84529	0.6709
553.952	0.90539	0.83491	0.84463	0.66721
554.434	0.90164	0.83189	0.8431	0.66243
554.916	0.89834	0.82861	0.84135	0.65703
555.398	0.89573	0.82549	0.84015	0.65172
555.881	0.89416	0.82289	0.8403	0.64693
556.363	0.89358	0.82099	0.84212	0.64302
556.845	0.89397	0.81998	0.84589	0.64021
557.327	0.89524	0.81978	0.85122	0.63854
557.809	0.89733	0.82037	0.85761	0.6379
558.291	0.89986	0.82146	0.86402	0.63818
558.773	0.90289	0.82297	0.86984	0.63905
559.255	0.90609	0.82476	0.87434	0.64021
559.737	0.90904	0.82664	0.87712	0.64134
560.22	0.91127	0.82839	0.8779	0.64213
560.702	0.91247	0.8299	0.87686	0.64233
561.184	0.91247	0.83111	0.87434	0.64187
561.666	0.91128	0.83204	0.87092	0.64081
562.148	0.9091	0.83274	0.86713	0.63935
562.63	0.90608	0.83312	0.86343	0.63776
563.112	0.90218	0.83305	0.86005	0.63647
563.594	0.89789	0.83256	0.85727	0.63581
564.077	0.89349	0.83155	0.85492	0.63593
564.559	0.8891	0.82998	0.85276	0.63694
565.041	0.88515	0.82785	0.85037	0.63849
565.523	0.88178	0.82542	0.84779	0.6403
566.005	0.87901	0.82296	0.84496	0.64198
566.487	0.87681	0.82065	0.84203	0.64319
566.969	0.87517	0.81868	0.83929	0.64367
567.451	0.87412	0.81724	0.83717	0.64337
567.933	0.87358	0.81628	0.8359	0.64237
568.416	0.87344	0.81567	0.83569	0.64102
568.898	0.8736	0.8152	0.83648	0.63975
569.38	0.8741	0.81481	0.83827	0.63911
569.862	0.87483	0.81436	0.84073	0.63945
570.344	0.87575	0.81391	0.84367	0.64104
570.826	0.87687	0.81352	0.84679	0.64373
571.308	0.87816	0.81328	0.84988	0.64718
571.79	0.87964	0.81322	0.85272	0.65062
572.273	0.88086	0.81323	0.85525	0.65353
572.755	0.88189	0.81321	0.8574	0.65526
573.237	0.88257	0.81299	0.8592	0.65559
573.719	0.88283	0.81253	0.86073	0.65468
574.201	0.88267	0.81191	0.86218	0.65312
574.683	0.88195	0.81114	0.86359	0.65153
575.165	0.88064	0.8103	0.86502	0.65067
575.647	0.87863	0.80936	0.86638	0.65096
576.13	0.87591	0.80837	0.86756	0.6527
576.612	0.87238	0.8072	0.86824	0.65573
577.094	0.86818	0.80582	0.86831	0.6598
577.576	0.86352	0.80418	0.86762	0.66438
578.058	0.85864	0.80229	0.86624	0.66907
578.54	0.85373	0.80008	0.86427	0.67335
579.022	0.8489	0.79753	0.86193	0.67693
579.504	0.84417	0.79456	0.85938	0.67955
579.986	0.8395	0.79121	0.8569	0.68126
580.468	0.8349	0.78764	0.85469	0.68209
580.951	0.83051	0.78413	0.85309	0.68233
581.433	0.82654	0.78101	0.8523	0.68211
581.915	0.82331	0.77865	0.85258	0.68179
582.397	0.82102	0.77727	0.85393	0.68153
582.879	0.81982	0.77699	0.85627	0.68159
583.361	0.81973	0.77772	0.85923	0.68199
583.843	0.82058	0.77925	0.86252	0.68273
584.325	0.82214	0.78127	0.86556	0.68354
584.808	0.82419	0.78357	0.86807	0.68438
585.29	0.82643	0.78594	0.86988	0.68513
585.772	0.82859	0.78826	0.87111	0.6859
586.254	0.83042	0.79032	0.87187	0.68659
586.736	0.83174	0.79197	0.87235	0.68719
587.218	0.83245	0.79303	0.87263	0.68741
587.7	0.83263	0.79343	0.87285	0.68712
588.182	0.83242	0.79314	0.87303	0.6861
588.664	0.83208	0.79236	0.87332	0.68446
589.147	0.83184	0.79127	0.87378	0.68233
589.629	0.83186	0.79015	0.87456	0.6801
590.111	0.83216	0.78912	0.87564	0.67792
590.593	0.83265	0.78819	0.87701	0.67593
591.075	0.83321	0.78729	0.87843	0.67401
591.557	0.83371	0.78638	0.87991	0.67225
592.039	0.83408	0.78542	0.88151	0.67064
592.521	0.8343	0.7845	0.88343	0.66942
593.004	0.83444	0.78369	0.88579	0.66864
593.486	0.83457	0.78315	0.88867	0.66849
593.968	0.8348	0.78292	0.89199	0.66885
594.45	0.83525	0.78309	0.89561	0.66964
594.932	0.83602	0.78364	0.89928	0.67053
595.414	0.83723	0.7846	0.90281	0.67138
595.896	0.83898	0.78597	0.90601	0.67194
596.378	0.84131	0.78778	0.90877	0.67219
596.861	0.84416	0.78996	0.91101	0.67205
597.343	0.84734	0.79243	0.91271	0.67159
597.825	0.85057	0.79496	0.91384	0.67075
598.307	0.85354	0.79736	0.91446	0.66958
598.789	0.85593	0.79937	0.91462	0.66803
599.271	0.85754	0.80086	0.91446	0.66623
599.753	0.85826	0.80172	0.91408	0.66425
600.235	0.85814	0.802	0.91365	0.66236
600.717	0.85733	0.80177	0.91321	0.66069
601.199	0.85605	0.80116	0.91284	0.65949
601.682	0.8545	0.80029	0.91246	0.65874
602.164	0.8529	0.79931	0.91202	0.65844
602.646	0.8514	0.79832	0.91139	0.65835
603.128	0.85011	0.79748	0.91048	0.65834
603.61	0.84908	0.79688	0.90921	0.65819
604.092	0.84832	0.79664	0.90758	0.65785
604.574	0.84778	0.79681	0.90557	0.65726
605.057	0.8474	0.7974	0.90325	0.65651
605.539	0.84709	0.79829	0.90064	0.65559
606.021	0.84679	0.79934	0.89788	0.65462
606.503	0.84644	0.80034	0.8951	0.6536
606.985	0.84607	0.80118	0.89256	0.65271
607.467	0.84573	0.80173	0.89054	0.65202
607.949	0.84554	0.80203	0.88939	0.65177
608.431	0.84558	0.80209	0.88934	0.65207
608.913	0.84592	0.80204	0.89056	0.65308
609.395	0.8465	0.8019	0.89296	0.65468
609.878	0.84725	0.80173	0.8963	0.65678
610.36	0.848	0.80149	0.90015	0.65902
610.842	0.84864	0.80119	0.90407	0.66115
611.324	0.84905	0.80076	0.90758	0.66286
611.806	0.84924	0.80028	0.91041	0.66404
612.288	0.84925	0.79973	0.91234	0.6646
612.77	0.84917	0.79919	0.91337	0.66463
613.252	0.84907	0.79864	0.91359	0.66417
613.735	0.84903	0.79808	0.91321	0.66338
614.217	0.84907	0.79741	0.91244	0.66229
614.699	0.84919	0.79664	0.91151	0.66109
615.181	0.84935	0.79572	0.91058	0.65983
615.663	0.84954	0.79475	0.90978	0.65871
616.145	0.84971	0.79377	0.90911	0.65775
616.627	0.84977	0.79291	0.90852	0.65703
617.109	0.84964	0.79215	0.9079	0.65638
617.591	0.84922	0.79152	0.90717	0.65568
618.074	0.84841	0.79093	0.90624	0.65466
618.556	0.8472	0.79034	0.90518	0.65326
619.038	0.84566	0.78969	0.90411	0.65144
619.52	0.8439	0.78902	0.90327	0.64944
620.002	0.84205	0.78828	0.9028	0.64744
620.484	0.84026	0.78751	0.90283	0.64576
620.966	0.83857	0.78662	0.90326	0.64448
621.448	0.83701	0.78556	0.90395	0.64365
621.931	0.8355	0.78422	0.90459	0.6431
622.413	0.83398	0.78259	0.90492	0.64274
622.895	0.83238	0.78064	0.90467	0.64237
623.377	0.83064	0.77845	0.90371	0.64198
623.859	0.82873	0.77609	0.90198	0.64147
624.341	0.82664	0.77369	0.89957	0.6409
624.823	0.82438	0.77128	0.89658	0.64018
625.305	0.82199	0.76895	0.8932	0.63935
625.788	0.81953	0.76673	0.88962	0.63836
626.27	0.81715	0.76471	0.88606	0.63729
626.752	0.81498	0.76292	0.88265	0.63616
627.234	0.81318	0.76145	0.87955	0.6351
627.716	0.81187	0.76032	0.87676	0.63415
628.198	0.8111	0.75953	0.87429	0.63341
628.68	0.81081	0.75897	0.87204	0.6328
629.162	0.81093	0.75856	0.86997	0.63234
629.644	0.81128	0.75815	0.868	0.63193
630.126	0.81176	0.75768	0.86617	0.63158
630.609	0.81222	0.75709	0.86456	0.63122
631.091	0.81262	0.75641	0.86334	0.63092
631.573	0.8129	0.75565	0.86266	0.63062
632.055	0.81306	0.75489	0.8627	0.63035
632.537	0.81308	0.75414	0.86352	0.62999
633.019	0.81299	0.75346	0.86517	0.62956
633.501	0.81282	0.75286	0.8676	0.62891
633.984	0.81264	0.75243	0.87074	0.62811
634.466	0.81254	0.75222	0.87448	0.62714
634.948	0.81264	0.75236	0.8787	0.62614
635.43	0.81305	0.75292	0.88322	0.62515
635.912	0.81387	0.75398	0.88789	0.62429
636.394	0.81516	0.75553	0.89247	0.62352
636.876	0.81692	0.75754	0.89679	0.62283
637.358	0.81911	0.75989	0.90065	0.62206
637.84	0.82165	0.76248	0.90394	0.62118
638.322	0.82441	0.76517	0.90656	0.62008
638.805	0.82728	0.76788	0.90852	0.61881
639.287	0.83008	0.7705	0.90983	0.61738
639.769	0.83266	0.77295	0.91056	0.61594
640.251	0.83489	0.77513	0.91078	0.6145
640.733	0.83668	0.77702	0.91062	0.61319
641.215	0.83797	0.77855	0.91018	0.612
641.697	0.83882	0.77977	0.90958	0.611
642.179	0.83929	0.7807	0.90893	0.61015
642.662	0.83952	0.78144	0.90832	0.60952
643.144	0.83962	0.78201	0.90778	0.60902
643.626	0.83969	0.7825	0.90734	0.60867
644.108	0.83979	0.78288	0.90696	0.60833
644.59	0.83995	0.78319	0.90664	0.60796
645.072	0.84019	0.78341	0.90634	0.60744
645.554	0.84051	0.78354	0.90609	0.60679
646.036	0.84091	0.78359	0.90588	0.60595
646.519	0.84142	0.78359	0.90579	0.60504
647.001	0.84203	0.78356	0.90582	0.60407
647.483	0.84274	0.78353	0.90602	0.60317
647.965	0.84351	0.78348	0.90634	0.6023
648.447	0.8443	0.78341	0.90676	0.6015
648.929	0.84504	0.78328	0.9072	0.60067
649.411	0.84566	0.78311	0.90765	0.59981
649.893	0.84611	0.78288	0.90803	0.59885
650.375	0.84637	0.78267	0.90837	0.59785
650.857	0.84641	0.78248	0.90864	0.59676
651.34	0.84625	0.78238	0.90888	0.59566
651.822	0.84591	0.78235	0.90907	0.59452
652.304	0.84544	0.78243	0.90924	0.59336
652.786	0.84488	0.78254	0.90938	0.59212
653.268	0.84429	0.78269	0.90951	0.59082
653.75	0.84372	0.78282	0.90964	0.58943
654.232	0.84323	0.78295	0.90979	0.58805
654.715	0.84286	0.78305	0.90998	0.58668
655.197	0.84262	0.78314	0.91021	0.58546
655.679	0.84247	0.78319	0.91044	0.58436
656.161	0.8424	0.78324	0.91065	0.58346
656.643	0.84234	0.78326	0.91077	0.58266
657.125	0.84228	0.78328	0.91077	0.58201
657.607	0.84217	0.78329	0.9106	0.5814
658.089	0.84204	0.78331	0.91027	0.58086
658.571	0.84189	0.78334	0.90978	0.58032
659.053	0.84174	0.78337	0.90917	0.57982
659.536	0.84162	0.78337	0.90847	0.57926
660.018	0.84152	0.78332	0.90773	0.57868
660.5	0.84146	0.78317	0.90698	0.578
660.982	0.84142	0.78293	0.90627	0.57728
661.464	0.84139	0.78257	0.90561	0.57648
661.946	0.84135	0.78215	0.90503	0.57569
662.428	0.84128	0.78167	0.90451	0.57488
662.91	0.84117	0.78118	0.90404	0.57411
663.393	0.84099	0.78068	0.90354	0.5733
663.875	0.84073	0.78019	0.903	0.57245
664.357	0.84041	0.77969	0.90236	0.57145
664.839	0.84007	0.77922	0.90167	0.57028
665.321	0.83979	0.77877	0.901	0.56886
665.803	0.83964	0.77842	0.90057	0.56731
666.285	0.83966	0.7782	0.90049	0.56568
666.767	0.83985	0.77817	0.90089	0.56418
667.25	0.84014	0.77828	0.90171	0.56282
667.732	0.84047	0.77853	0.90289	0.5617
668.214	0.84075	0.77882	0.90428	0.56075
668.696	0.84091	0.77912	0.90576	0.55997
669.178	0.84091	0.77936	0.90716	0.55928
669.66	0.84072	0.77951	0.90838	0.55872
670.142	0.84037	0.77954	0.90928	0.55822
670.624	0.8399	0.77946	0.90983	0.55781
671.106	0.83937	0.77927	0.90999	0.5574
671.589	0.83886	0.77901	0.90985	0.55699
672.071	0.83846	0.77869	0.90954	0.55649
672.553	0.83822	0.77842	0.90926	0.55599
673.035	0.83813	0.77821	0.90907	0.55547
673.517	0.83818	0.77809	0.90902	0.555
673.999	0.8383	0.77803	0.90908	0.55451
674.481	0.83848	0.77804	0.9092	0.55405
674.963	0.83865	0.77807	0.90934	0.55353
675.446	0.83879	0.77812	0.90947	0.553
675.928	0.83888	0.77815	0.90955	0.55241
676.41	0.83893	0.77819	0.90961	0.55182
676.892	0.83894	0.77821	0.90964	0.55121
677.374	0.83896	0.77826	0.90969	0.5507
677.856	0.83901	0.77833	0.90978	0.55029
678.338	0.83911	0.77847	0.90995	0.55006
678.82	0.83927	0.77863	0.91016	0.54997
679.302	0.83948	0.77883	0.91041	0.55002
679.784	0.83972	0.779	0.91065	0.5501
680.267	0.83996	0.77915	0.91084	0.55022
680.749	0.84018	0.77924	0.91094	0.55027
681.231	0.84037	0.77928	0.91094	0.5503
681.713	0.84051	0.77926	0.91084	0.55027
682.195	0.84061	0.77921	0.91068	0.55026
682.677	0.84066	0.77913	0.91046	0.55026
683.159	0.84066	0.77905	0.91024	0.55036
683.641	0.8406	0.77894	0.91004	0.55052
684.124	0.8405	0.77883	0.90991	0.55082
684.606	0.84037	0.7787	0.90985	0.55122
685.088	0.84024	0.7786	0.90991	0.55177
685.57	0.84013	0.77852	0.91007	0.55241
686.052	0.84005	0.7785	0.91032	0.55315
686.534	0.84004	0.77854	0.91062	0.55391
687.016	0.84009	0.77867	0.91093	0.55468
687.498	0.84021	0.77887	0.91119	0.55537
687.981	0.84039	0.77918	0.9114	0.55604
688.463	0.84064	0.77955	0.9115	0.55664
688.945	0.84093	0.78001	0.91152	0.55729
689.427	0.84126	0.78052	0.91145	0.55797
689.909	0.84161	0.78108	0.91132	0.55881
690.391	0.84193	0.78164	0.91113	0.55976
690.873	0.84221	0.78218	0.91092	0.56085
691.355	0.8424	0.78265	0.91067	0.56201
691.837	0.84251	0.78303	0.91041	0.56322
692.32	0.84253	0.7833	0.91013	0.56439
692.802	0.84247	0.78348	0.90984	0.56554
693.284	0.84237	0.78357	0.90954	0.56659
693.766	0.84224	0.78359	0.90922	0.56761
694.248	0.84212	0.78353	0.90888	0.56854
694.73	0.84202	0.78344	0.9085	0.56945
695.212	0.84195	0.7833	0.90806	0.57031
695.694	0.84191	0.78313	0.90754	0.57121
696.177	0.84189	0.78292	0.90689	0.57213
696.659	0.84189	0.7827	0.90608	0.57316
697.141	0.8419	0.78246	0.90505	0.57428
697.623	0.84191	0.78223	0.9038	0.57554
698.105	0.84191	0.78198	0.90228	0.57688
698.587	0.84188	0.78173	0.90053	0.57832
699.069	0.84181	0.78148	0.89857	0.57977
699.551	0.84173	0.78123	0.89649	0.58124
700.033	0.84163	0.78099	0.89438	0.58266
700.516	0.84154	0.78079	0.89238	0.58405
700.998	0.84149	0.78063	0.8906	0.58535
701.48	0.84149	0.78054	0.88917	0.58661
701.962	0.84156	0.78051	0.88816	0.58775
702.444	0.84169	0.78057	0.88763	0.58883
702.926	0.84188	0.78068	0.88759	0.58978
703.408	0.84211	0.78088	0.88802	0.59065
703.89	0.84236	0.78114	0.88889	0.5914
704.372	0.84262	0.78149	0.89012	0.59212
704.855	0.84287	0.78192	0.89165	0.59277
705.337	0.84309	0.78245	0.89339	0.59345
705.819	0.84328	0.78308	0.89524	0.59411
706.301	0.84344	0.7838	0.89713	0.59483
706.783	0.84357	0.7846	0.89898	0.59555
707.265	0.84368	0.78548	0.90077	0.59634
707.747	0.84379	0.7864	0.90244	0.59715
708.229	0.84391	0.78739	0.90402	0.59802
708.712	0.84407	0.78839	0.90547	0.59891
709.194	0.84426	0.78943	0.90683	0.59984
709.676	0.8445	0.79044	0.90808	0.60073
710.158	0.84476	0.79143	0.90923	0.60159
710.64	0.84502	0.79234	0.91026	0.60234
711.122	0.84528	0.79319	0.91119	0.60299
711.604	0.8455	0.79395	0.912	0.6035
712.086	0.84568	0.79463	0.91271	0.60392
712.568	0.84578	0.79522	0.91332	0.60424
713.051	0.84579	0.79574	0.91384	0.60455
713.533	0.84567	0.79616	0.91425	0.60482
714.015	0.8454	0.79649	0.91454	0.60516
714.497	0.84491	0.79666	0.91467	0.6055
714.979	0.84419	0.79667	0.91461	0.60592
715.461	0.84319	0.79643	0.91431	0.60634
715.943	0.84192	0.79595	0.91374	0.60682
716.425	0.84037	0.79517	0.91289	0.60729
716.908	0.83858	0.79411	0.9118	0.60776
717.39	0.83661	0.7928	0.91051	0.60817
717.872	0.83456	0.79134	0.90913	0.60854
718.354	0.83252	0.78978	0.90778	0.60881
718.836	0.83061	0.78829	0.90659	0.609
719.318	0.82892	0.78695	0.90568	0.60909
719.8	0.82757	0.7859	0.90514	0.60913
720.282	0.8266	0.7852	0.905	0.60909
720.764	0.82606	0.7849	0.90526	0.60905
721.247	0.82593	0.78499	0.90585	0.60897
721.729	0.82619	0.78544	0.90669	0.60891
722.211	0.82676	0.78616	0.90765	0.60882
722.693	0.82757	0.78709	0.90865	0.60874
723.175	0.82854	0.78811	0.90959	0.60863
723.657	0.8296	0.78918	0.91043	0.60856
724.139	0.83068	0.79021	0.91115	0.60848
724.621	0.83177	0.79121	0.91176	0.60844
725.104	0.83282	0.79212	0.91224	0.6084
725.586	0.83382	0.79297	0.91264	0.60839
726.068	0.83479	0.79376	0.91294	0.60835
726.55	0.83572	0.79451	0.91315	0.60833
727.032	0.83664	0.79523	0.91329	0.60825
727.514	0.83757	0.79597	0.91335	0.60818
727.996	0.83853	0.79672	0.91335	0.60806
728.478	0.83952	0.79751	0.91332	0.60793
728.96	0.84054	0.79834	0.91326	0.60773
729.443	0.8416	0.79919	0.9132	0.60752
729.925	0.84267	0.80005	0.91317	0.60723
730.407	0.84372	0.80091	0.9132	0.60691
730.889	0.84475	0.80173	0.9133	0.60651
731.371	0.84573	0.80252	0.91354	0.60612
731.853	0.84665	0.80327	0.91392	0.60569
732.335	0.84751	0.80399	0.91448	0.6053
732.817	0.8483	0.80466	0.91521	0.60491
733.299	0.84901	0.80532	0.91613	0.60458
733.782	0.84965	0.80595	0.9172	0.60426
734.264	0.85021	0.80655	0.9184	0.60397
734.746	0.85068	0.80712	0.91968	0.60368
735.228	0.85107	0.80767	0.92101	0.60342
735.71	0.85136	0.80816	0.92231	0.60314
736.192	0.85156	0.80861	0.92354	0.6029
736.674	0.85166	0.80897	0.92466	0.60262
737.156	0.85166	0.80925	0.92563	0.60234
737.639	0.85157	0.80942	0.92644	0.60201
738.121	0.85142	0.8095	0.92709	0.60165
738.603	0.85124	0.80947	0.92759	0.60122
739.085	0.85107	0.80939	0.92798	0.60077
739.567	0.85094	0.80928	0.9283	0.60026
740.049	0.85088	0.80918	0.92858	0.59976
740.531	0.85092	0.80913	0.92884	0.59923
741.013	0.85106	0.80918	0.92912	0.59874
741.495	0.85131	0.80931	0.92943	0.59823
741.978	0.85164	0.80956	0.92977	0.59776
742.46	0.85206	0.80991	0.93017	0.5973
742.942	0.85254	0.81036	0.93062	0.59691
743.424	0.85309	0.81087	0.93112	0.59655
743.906	0.85368	0.81144	0.93167	0.59627
744.388	0.85429	0.81202	0.93224	0.59602
744.87	0.8549	0.8126	0.93282	0.59582
745.352	0.8555	0.81316	0.93337	0.59561
745.835	0.85605	0.81368	0.93388	0.59541
746.317	0.85654	0.81415	0.93432	0.59516
746.799	0.85697	0.8146	0.93469	0.5949
747.281	0.85733	0.815	0.93499	0.59458
747.763	0.85763	0.81538	0.93521	0.59424
748.245	0.85789	0.81573	0.93537	0.59385
748.727	0.85812	0.81605	0.93548	0.59345
749.209	0.85831	0.81634	0.93553	0.59299
749.692	0.85849	0.8166	0.93555	0.59253
750.174	0.85864	0.81681	0.93554	0.59203
750.656	0.85877	0.81701	0.93552	0.59154
751.138	0.85885	0.81718	0.93549	0.59103
751.62	0.8589	0.81734	0.93547	0.59056
752.102	0.85889	0.81747	0.93547	0.59008
752.584	0.85884	0.81761	0.93549	0.58963
753.066	0.85874	0.81773	0.93553	0.58917
753.548	0.8586	0.81783	0.9356	0.58874
754.03	0.85843	0.81791	0.93568	0.58829
754.513	0.85823	0.81796	0.93578	0.58789
754.995	0.858	0.81796	0.93586	0.58749
755.477	0.85773	0.81791	0.93591	0.58715
755.959	0.85739	0.81776	0.93589	0.58681
756.441	0.85696	0.81751	0.93576	0.58652
756.923	0.8564	0.81712	0.93551	0.5862
757.405	0.8557	0.81659	0.93512	0.5859
757.888	0.85487	0.81593	0.93459	0.58555
758.37	0.85393	0.81516	0.93397	0.58521
758.852	0.85292	0.81429	0.93328	0.58485
759.334	0.85187	0.8134	0.9326	0.58452
759.816	0.85085	0.8125	0.93197	0.58419
760.298	0.84991	0.81166	0.93145	0.5839
760.78	0.84908	0.8109	0.93108	0.58359
761.262	0.8484	0.81028	0.93089	0.58331
761.744	0.84791	0.80982	0.93088	0.583
762.226	0.84762	0.80955	0.93107	0.58271
762.709	0.84756	0.80948	0.93141	0.58239
763.191	0.84774	0.80965	0.93189	0.58209
763.673	0.84816	0.81003	0.93245	0.58178
764.155	0.8488	0.81064	0.93305	0.58151
764.637	0.84965	0.81146	0.93361	0.58121
765.119	0.85068	0.81245	0.93412	0.58094
765.601	0.85185	0.81359	0.93453	0.58065
766.083	0.85311	0.81483	0.93484	0.58038
766.566	0.85441	0.81613	0.93505	0.58008
767.048	0.85571	0.81744	0.93518	0.5798
767.53	0.85694	0.81871	0.93525	0.57948
768.012	0.85808	0.8199	0.9353	0.57916
768.494	0.85909	0.82096	0.93535	0.57879
768.976	0.85996	0.8219	0.93543	0.57843
769.458	0.86069	0.82269	0.93555	0.57804
769.94	0.86129	0.82336	0.93572	0.57769
770.423	0.86179	0.82391	0.93593	0.57736
770.905	0.8622	0.82439	0.93617	0.57709
771.387	0.86253	0.82481	0.93643	0.57686
771.869	0.86279	0.82518	0.93668	0.5767
772.351	0.86299	0.82552	0.9369	0.57655
772.833	0.86312	0.82583	0.93709	0.57645
773.315	0.86321	0.8261	0.93723	0.57634
773.797	0.86325	0.82634	0.93733	0.57627
774.279	0.86324	0.82654	0.93738	0.57619
774.761	0.86321	0.82672	0.93739	0.57617
775.244	0.86316	0.82684	0.93734	0.57614
775.726	0.86309	0.82694	0.93724	0.57616
776.208	0.863	0.827	0.93706	0.57616
776.69	0.8629	0.82704	0.93679	0.57619
777.172	0.86277	0.82704	0.93643	0.57619
777.654	0.86262	0.82703	0.93597	0.57622
778.136	0.86244	0.82699	0.93543	0.57624
778.619	0.86224	0.82694	0.93483	0.57628
779.101	0.862	0.82685	0.93417	0.57631
779.583	0.86173	0.82674	0.93349	0.57637
780.065	0.86143	0.82657	0.93277	0.57638
780.547	0.86107	0.82637	0.93205	0.57638
781.029	0.86067	0.8261	0.93129	0.57631
781.511	0.8602	0.82578	0.9305	0.57622
781.993	0.85968	0.8254	0.92965	0.57608
782.475	0.85909	0.82497	0.92872	0.57594
782.957	0.85843	0.82447	0.92767	0.57577
783.44	0.85771	0.82393	0.92649	0.57562
783.922	0.85692	0.82333	0.92514	0.57548
784.404	0.85607	0.82267	0.92362	0.57538
784.886	0.85516	0.82193	0.9219	0.57529
785.368	0.8542	0.82114	0.91998	0.57525
785.85	0.85318	0.82026	0.91784	0.57523
786.332	0.85208	0.81931	0.91547	0.57526
786.814	0.8509	0.81826	0.91285	0.57528
787.297	0.8496	0.81711	0.90998	0.5753
787.779	0.84817	0.81584	0.90685	0.57527
788.261	0.8466	0.81443	0.9035	0.57522
788.743	0.84486	0.81287	0.89996	0.5751
789.225	0.84297	0.81116	0.89636	0.57496
789.707	0.84094	0.8093	0.89279	0.57479
790.189	0.83879	0.80731	0.88942	0.57462
790.671	0.83656	0.8052	0.88637	0.57445
791.154	0.83425	0.803	0.88377	0.5743
791.636	0.83189	0.80072	0.88168	0.57413
792.118	0.8295	0.79838	0.88013	0.57397
792.6	0.82708	0.796	0.87906	0.57378
793.082	0.82464	0.79358	0.87838	0.57359
793.564	0.8222	0.79113	0.87791	0.57338
794.046	0.81976	0.78867	0.87751	0.57319
794.528	0.81734	0.78619	0.87698	0.57298
795.01	0.81495	0.78371	0.87619	0.57277
795.493	0.81259	0.78121	0.87507	0.57254
795.975	0.81026	0.77873	0.87359	0.5723
796.457	0.80794	0.77625	0.87183	0.572
796.939	0.80564	0.7738	0.86992	0.5717
797.421	0.80332	0.77138	0.86802	0.57135
797.903	0.80097	0.76901	0.86629	0.57101
798.385	0.79854	0.76667	0.86488	0.57063
798.867	0.79602	0.76434	0.86386	0.57026
799.35	0.79336	0.76198	0.86324	0.56985
799.832	0.79054	0.75957	0.86296	0.56945
800.314	0.78756	0.75706	0.86291	0.56902
800.796	0.78442	0.75443	0.86293	0.5686
801.278	0.78113	0.75166	0.86282	0.56814
801.76	0.77773	0.74874	0.86241	0.56769
802.242	0.77425	0.74566	0.86153	0.5672
802.724	0.77073	0.74246	0.86004	0.56669
803.206	0.7672	0.73913	0.85784	0.56612
803.688	0.76369	0.73572	0.85486	0.56551
804.171	0.76024	0.73223	0.85107	0.56484
804.653	0.75689	0.72871	0.84648	0.56414
805.135	0.75367	0.72519	0.84111	0.5634
805.617	0.75062	0.72172	0.83508	0.56267
806.099	0.74776	0.71833	0.82848	0.5619
806.581	0.74509	0.71504	0.82149	0.56112
807.063	0.74259	0.71187	0.81433	0.56027
807.545	0.74026	0.70883	0.80725	0.55938
808.028	0.73807	0.70591	0.80052	0.55837
808.51	0.73599	0.70312	0.79445	0.5573
808.992	0.734	0.70044	0.78929	0.55612
809.474	0.73208	0.69787	0.78529	0.5549
809.956	0.7302	0.69539	0.7826	0.5536
810.438	0.72835	0.69296	0.78128	0.55228
810.92	0.72651	0.69057	0.78131	0.5509
811.402	0.72465	0.68818	0.78257	0.5495
811.885	0.72276	0.68577	0.78486	0.54804
812.367	0.72086	0.68333	0.78796	0.54655
812.849	0.71893	0.68085	0.79161	0.545
813.331	0.71699	0.67833	0.79556	0.54343
813.813	0.71508	0.67576	0.79956	0.5418
814.295	0.71321	0.67319	0.80345	0.54016
814.777	0.71144	0.67061	0.80706	0.53849
815.259	0.70983	0.66808	0.81034	0.53684
815.741	0.70845	0.66564	0.81325	0.53521
816.224	0.70739	0.6634	0.81581	0.53367
816.706	0.70677	0.66142	0.81802	0.5322
817.188	0.70666	0.65984	0.81994	0.53087
817.67	0.70714	0.65874	0.82157	0.52966
818.152	0.70826	0.65821	0.82292	0.5286
818.634	0.71005	0.6583	0.82397	0.52765
819.116	0.71248	0.65905	0.82472	0.52685
819.598	0.71552	0.66044	0.82514	0.52614
820.081	0.7191	0.66246	0.82524	0.52557
820.563	0.72311	0.66503	0.825	0.52509
821.045	0.72743	0.66804	0.82444	0.52473
821.527	0.73192	0.67137	0.82359	0.52444
822.009	0.73643	0.67487	0.82245	0.52422
822.491	0.74082	0.67838	0.82105	0.524
822.973	0.74497	0.68177	0.8194	0.52379
823.455	0.74877	0.68491	0.81751	0.52351
823.937	0.75216	0.68772	0.81538	0.52321
824.42	0.75509	0.69014	0.813	0.52284
824.902	0.75755	0.69213	0.81036	0.52248
825.384	0.75953	0.69365	0.80744	0.5221
825.866	0.76105	0.69472	0.80425	0.52176
826.348	0.76212	0.69532	0.80077	0.52144
826.83	0.76278	0.69547	0.79707	0.52119
827.312	0.76307	0.69518	0.79321	0.52097
827.794	0.76303	0.6945	0.78931	0.52084
828.277	0.76274	0.69346	0.78552	0.52074
828.759	0.76226	0.69214	0.78203	0.52071
829.241	0.76167	0.69059	0.77898	0.52069
829.723	0.76107	0.68892	0.77657	0.5207
830.205	0.76054	0.68722	0.77491	0.52069
830.687	0.76018	0.68561	0.77409	0.52067
831.169	0.76008	0.68418	0.77413	0.5206
831.651	0.76032	0.68304	0.77503	0.52051
832.133	0.76095	0.68227	0.7767	0.52038
832.615	0.76202	0.68192	0.77905	0.52024
833.098	0.76351	0.682	0.78193	0.52005
833.58	0.76541	0.6825	0.7852	0.51985
834.062	0.76764	0.68337	0.78872	0.51958
834.544	0.77015	0.68454	0.79239	0.51929
835.026	0.77284	0.68593	0.7961	0.51894
835.508	0.77563	0.68748	0.7998	0.51858
835.99	0.77843	0.68913	0.80343	0.51821
836.472	0.78117	0.69082	0.80698	0.51788
836.955	0.78377	0.6925	0.81039	0.51758
837.437	0.78617	0.69414	0.81361	0.51734
837.919	0.78832	0.69571	0.8166	0.51711
838.401	0.79019	0.69718	0.81929	0.51691
838.883	0.79177	0.69854	0.82167	0.51668
839.365	0.79307	0.6998	0.82372	0.51645
839.847	0.79412	0.70094	0.82546	0.51615
840.329	0.79494	0.70199	0.82695	0.51584
840.812	0.79559	0.70295	0.82823	0.51547
841.294	0.79611	0.70382	0.82942	0.51508
841.776	0.79655	0.70462	0.83057	0.51463
842.258	0.79695	0.70535	0.83177	0.51419
842.74	0.79735	0.70601	0.83307	0.51373
843.222	0.79778	0.70664	0.8345	0.51331
843.704	0.79826	0.70723	0.83607	0.51293
844.186	0.7988	0.70782	0.83775	0.51264
844.668	0.79937	0.70841	0.83949	0.51242
845.151	0.79997	0.70902	0.84124	0.5123
845.633	0.80057	0.70964	0.84295	0.51223
846.115	0.80116	0.7103	0.84458	0.51226
846.597	0.80172	0.71099	0.8461	0.51232
847.079	0.80224	0.71172	0.84752	0.51247
847.561	0.80274	0.71247	0.84885	0.51266
848.043	0.80322	0.71325	0.8501	0.51295
848.525	0.8037	0.71403	0.85128	0.51327
849.008	0.80419	0.71481	0.85239	0.51368
849.49	0.80469	0.71557	0.85343	0.51409
849.972	0.80521	0.71632	0.85441	0.51456
850.454	0.80575	0.71707	0.85531	0.51504
850.936	0.80631	0.71785	0.85615	0.51558
851.418	0.8069	0.71869	0.85695	0.51616
851.9	0.80753	0.71964	0.85774	0.51684
852.382	0.80818	0.72072	0.85855	0.5176
852.864	0.80888	0.72195	0.85943	0.51852
853.347	0.80964	0.72333	0.8604	0.51955
853.829	0.81049	0.72489	0.86151	0.52077
854.311	0.81143	0.72662	0.8628	0.52215
854.793	0.81252	0.72853	0.86429	0.52375
855.275	0.81376	0.7306	0.866	0.52556
855.757	0.81518	0.73285	0.86791	0.52763
856.239	0.81677	0.73524	0.87001	0.5299
856.721	0.81853	0.73779	0.8723	0.53242
857.203	0.82044	0.74046	0.87473	0.53511
857.686	0.82248	0.74325	0.8773	0.53801
858.168	0.82462	0.74615	0.87999	0.54107
858.65	0.82684	0.74917	0.88281	0.54433
859.132	0.82913	0.75229	0.88575	0.54775
859.614	0.83148	0.75554	0.88882	0.55137
860.096	0.83387	0.75891	0.89201	0.55516
860.578	0.83631	0.76241	0.89533	0.55913
861.06	0.83878	0.76604	0.89878	0.56324
861.543	0.84129	0.76981	0.90234	0.5675
862.025	0.84385	0.77369	0.906	0.57186
862.507	0.84644	0.77769	0.90976	0.57636
862.989	0.84905	0.78176	0.9136	0.58093
863.471	0.85165	0.78587	0.91748	0.58559
863.953	0.85421	0.78994	0.92136	0.59026
864.435	0.85667	0.79393	0.9252	0.59494
864.917	0.85897	0.79775	0.92896	0.59954
865.399	0.86106	0.80135	0.93259	0.60406
865.882	0.86289	0.80465	0.93605	0.60843
866.364	0.86443	0.80762	0.93934	0.61265
866.846	0.86564	0.81024	0.94242	0.61668
867.328	0.86654	0.81251	0.94532	0.62052
867.81	0.86716	0.81446	0.94805	0.62414
868.292	0.86756	0.81614	0.95061	0.62756
868.774	0.86783	0.81762	0.95304	0.63074
869.256	0.86809	0.81902	0.95536	0.63371
869.739	0.86844	0.82043	0.95758	0.63644
870.221	0.869	0.82197	0.95971	0.63896
870.703	0.86987	0.8237	0.96174	0.64122
871.185	0.8711	0.8257	0.96366	0.64327
871.667	0.87271	0.82798	0.96546	0.64506
872.149	0.87468	0.83053	0.96712	0.64662
872.631	0.87693	0.83328	0.96863	0.64793
873.113	0.87938	0.83616	0.96999	0.64903
873.596	0.88191	0.83907	0.97117	0.64991
874.078	0.8844	0.8419	0.97217	0.65062
874.56	0.88673	0.84455	0.97298	0.65117
875.042	0.88882	0.84695	0.97359	0.65161
875.524	0.8906	0.84902	0.97398	0.65191
876.006	0.89203	0.85072	0.97414	0.65212
876.488	0.89311	0.85205	0.97407	0.6522
876.97	0.89386	0.85302	0.97377	0.65218
877.452	0.8943	0.85365	0.97327	0.65205
877.934	0.89449	0.854	0.97258	0.65183
878.417	0.89447	0.8541	0.97175	0.65152
878.899	0.89429	0.85402	0.97083	0.65118
879.381	0.89399	0.85378	0.96985	0.6508
879.863	0.89359	0.85343	0.96886	0.65043
880.345	0.89311	0.85297	0.96787	0.65005
880.827	0.89258	0.85244	0.96689	0.64971
881.309	0.89199	0.85183	0.96591	0.64937
881.791	0.89135	0.85116	0.96493	0.64906
882.274	0.89066	0.85041	0.96391	0.64875
882.756	0.88991	0.84959	0.96283	0.64846
883.238	0.8891	0.84869	0.96168	0.64815
883.72	0.88821	0.84772	0.96043	0.64784
884.202	0.88726	0.84669	0.95909	0.6475
884.684	0.88624	0.8456	0.95768	0.64715
885.166	0.88515	0.84445	0.95622	0.64678
885.648	0.884	0.84328	0.95476	0.64641
886.13	0.88282	0.84207	0.95334	0.64604
886.613	0.88162	0.84087	0.95201	0.6457
887.095	0.88041	0.83968	0.9508	0.64537
887.577	0.87924	0.83852	0.94974	0.64508
888.059	0.8781	0.83739	0.94882	0.64481
888.541	0.87703	0.83632	0.94802	0.64457
889.023	0.87603	0.8353	0.94732	0.64434
889.505	0.87511	0.83435	0.9467	0.64415
889.987	0.87429	0.83346	0.94611	0.64396
890.47	0.87355	0.83264	0.94556	0.6438
890.952	0.87291	0.83187	0.94501	0.64364
891.434	0.87236	0.83118	0.94448	0.64351
891.916	0.87188	0.83053	0.94398	0.64336
892.398	0.87148	0.82996	0.94352	0.64324
892.88	0.87115	0.82944	0.94312	0.64311
893.362	0.87088	0.82898	0.94279	0.643
893.844	0.87065	0.82858	0.94251	0.64291
894.327	0.87046	0.82823	0.94228	0.64286
894.809	0.87029	0.8279	0.94208	0.64282
895.291	0.87013	0.82759	0.94189	0.64283
895.773	0.86996	0.82728	0.94167	0.64283
896.255	0.86977	0.82695	0.94141	0.64284
896.737	0.86956	0.82658	0.94109	0.64283
897.219	0.86931	0.82617	0.94071	0.6428
897.701	0.86903	0.82571	0.94027	0.64273
898.183	0.86871	0.82521	0.93977	0.64264
898.665	0.86834	0.82465	0.9392	0.64249
899.148	0.86793	0.82405	0.93858	0.64232
899.63	0.86746	0.82341	0.9379	0.64209
900.112	0.86692	0.82273	0.93717	0.64183
900.594	0.86631	0.822	0.93639	0.64151
901.076	0.86562	0.82124	0.93558	0.64118
901.558	0.86486	0.82043	0.93474	0.64081
902.04	0.86403	0.81959	0.9339	0.64045
902.523	0.86314	0.81871	0.93305	0.64006
903.005	0.86219	0.81779	0.93219	0.63969
903.487	0.8612	0.81683	0.93133	0.63931
903.969	0.86017	0.81583	0.93046	0.63895
904.451	0.85911	0.81477	0.92955	0.63857
904.933	0.85803	0.81367	0.9286	0.6382
905.415	0.85693	0.81252	0.9276	0.6378
905.897	0.8558	0.81133	0.92655	0.63739
906.379	0.85463	0.81008	0.92543	0.63694
906.861	0.85342	0.80878	0.92426	0.63644
907.344	0.85214	0.80739	0.92303	0.63585
907.826	0.85079	0.80593	0.92175	0.6352
908.308	0.84935	0.80436	0.92043	0.63444
908.79	0.84781	0.80268	0.91907	0.63362
909.272	0.84617	0.80087	0.91767	0.63273
909.754	0.84442	0.79894	0.91624	0.63181
910.236	0.84256	0.79689	0.91477	0.63086
910.718	0.8406	0.79472	0.91326	0.62993
911.201	0.83855	0.79244	0.9117	0.62903
911.683	0.83641	0.79006	0.91012	0.62819
912.165	0.8342	0.78761	0.90852	0.62741
912.647	0.83192	0.78509	0.90695	0.62673
913.129	0.8296	0.78252	0.90543	0.62612
913.611	0.82726	0.77994	0.904	0.62562
914.093	0.82492	0.77735	0.90271	0.62519
914.575	0.82262	0.77482	0.90158	0.62485
915.058	0.82038	0.77236	0.90064	0.62456
915.54	0.81826	0.77003	0.8999	0.62434
916.022	0.81628	0.76788	0.89936	0.62416
916.504	0.8145	0.76597	0.89901	0.62406
916.986	0.81296	0.76434	0.89885	0.62402
917.468	0.81171	0.76304	0.89887	0.62407
917.95	0.81078	0.76209	0.89903	0.62419
918.432	0.81021	0.76152	0.89932	0.62443
918.914	0.81001	0.76131	0.89972	0.62473
919.396	0.81019	0.76147	0.90022	0.62513
919.879	0.81074	0.76198	0.90079	0.62558
920.361	0.81167	0.76281	0.90142	0.62609
920.843	0.81293	0.76393	0.90209	0.62663
921.325	0.81452	0.76532	0.90278	0.6272
921.807	0.81636	0.76693	0.90349	0.62777
922.289	0.81843	0.76873	0.90419	0.62837
922.771	0.82065	0.77068	0.90489	0.62895
923.254	0.82298	0.77274	0.90556	0.62954
923.736	0.82534	0.77485	0.9062	0.63013
924.218	0.8277	0.77699	0.9068	0.63073
924.7	0.82998	0.7791	0.90735	0.63133
925.182	0.83216	0.78114	0.90785	0.63195
925.664	0.83419	0.78308	0.90827	0.63256
926.146	0.83604	0.78488	0.90862	0.63317
926.628	0.83769	0.78652	0.90889	0.63375
927.11	0.83913	0.78798	0.90909	0.63431
927.592	0.84037	0.78925	0.90921	0.63481
928.075	0.84142	0.79033	0.90929	0.63529
928.557	0.8423	0.79124	0.90934	0.63572
929.039	0.84301	0.79199	0.90937	0.63611
929.521	0.84359	0.79258	0.9094	0.63646
930.003	0.84405	0.79305	0.90942	0.63679
930.485	0.84441	0.7934	0.90945	0.63707
930.967	0.84468	0.79367	0.90946	0.63734
931.449	0.84487	0.79386	0.90945	0.63757
931.932	0.84501	0.79401	0.90941	0.63779
932.414	0.84509	0.79411	0.90932	0.63799
932.896	0.84513	0.79419	0.90918	0.63819
933.378	0.84513	0.79424	0.90899	0.63837
933.86	0.8451	0.79428	0.90874	0.63857
934.342	0.84502	0.79428	0.90845	0.63875
934.824	0.84491	0.79426	0.90812	0.63893
935.306	0.84474	0.7942	0.90775	0.63911
935.788	0.84453	0.79409	0.90737	0.6393
936.271	0.84426	0.79393	0.90697	0.63949
936.753	0.84394	0.79372	0.90654	0.63969
937.235	0.84355	0.79344	0.90608	0.63987
937.717	0.8431	0.7931	0.90558	0.64005
938.199	0.84258	0.79268	0.905	0.6402
938.681	0.84199	0.79218	0.90435	0.64031
939.163	0.84134	0.79159	0.90359	0.64037
939.645	0.84061	0.7909	0.90274	0.64038
940.128	0.83981	0.79009	0.90178	0.64032
940.61	0.83891	0.78917	0.9007	0.64023
941.092	0.8379	0.7881	0.89951	0.64007
941.574	0.83677	0.78689	0.89821	0.63987
942.056	0.83549	0.78551	0.89678	0.63961
942.538	0.83404	0.78396	0.89523	0.63931
943.02	0.83242	0.78223	0.89354	0.63895
943.502	0.83062	0.78032	0.89172	0.63853
943.985	0.82865	0.77823	0.88976	0.63803
944.467	0.82651	0.77597	0.88767	0.63747
944.949	0.82423	0.77354	0.88544	0.63682
945.431	0.82182	0.77096	0.88308	0.63612
945.913	0.81929	0.76824	0.8806	0.63535
946.395	0.81666	0.76539	0.87802	0.63454
946.877	0.81395	0.76242	0.87535	0.63369
947.359	0.81115	0.75938	0.87261	0.63286
947.841	0.80829	0.75626	0.86983	0.63205
948.323	0.80537	0.7531	0.86704	0.6313
948.806	0.80241	0.74993	0.86427	0.63062
949.288	0.79942	0.74678	0.86156	0.63005
949.77	0.79643	0.74368	0.85894	0.62958
950.252	0.79347	0.74067	0.85643	0.62927
950.734	0.79059	0.7378	0.85405	0.62909
951.216	0.78784	0.73514	0.85182	0.62908
951.698	0.7853	0.73272	0.84976	0.62923
952.181	0.78302	0.73063	0.84787	0.62955
952.663	0.78106	0.7289	0.84617	0.63003
953.145	0.77947	0.72758	0.84465	0.63065
953.627	0.77829	0.72669	0.84334	0.63139
954.109	0.77752	0.72623	0.84223	0.63224
954.591	0.77715	0.72618	0.84135	0.63316
955.073	0.77716	0.72652	0.84073	0.63417
955.555	0.77749	0.7272	0.84036	0.63524
956.037	0.77807	0.72817	0.84025	0.63638
956.519	0.77884	0.72935	0.84038	0.63756
957.002	0.77972	0.73069	0.84073	0.63878
957.484	0.7806	0.7321	0.84123	0.64001
957.966	0.78144	0.73353	0.84182	0.64124
958.448	0.78216	0.73489	0.84242	0.64243
958.93	0.78271	0.73616	0.84295	0.64357
959.412	0.78305	0.73726	0.84335	0.64463
959.894	0.78316	0.73816	0.84355	0.64562
960.376	0.783	0.73881	0.84349	0.64649
960.859	0.78255	0.73919	0.84315	0.64728
961.341	0.7818	0.73925	0.8425	0.64795
961.823	0.78072	0.73898	0.84154	0.64853
962.305	0.77932	0.73837	0.84027	0.649
962.787	0.77761	0.73741	0.83868	0.64938
963.269	0.77559	0.73611	0.83678	0.64966
963.751	0.77331	0.73449	0.83457	0.64985
964.233	0.7708	0.73258	0.83202	0.64996
964.716	0.76811	0.73042	0.82911	0.64999
965.198	0.76529	0.72804	0.82579	0.64995
965.68	0.76241	0.72549	0.82202	0.64985
966.162	0.75953	0.72282	0.81776	0.6497
966.644	0.75672	0.72009	0.81294	0.64952
967.126	0.75405	0.71735	0.80754	0.64929
967.608	0.75157	0.71468	0.80152	0.64904
968.09	0.74934	0.71213	0.79489	0.64875
968.572	0.7474	0.70975	0.78769	0.64843
969.055	0.74579	0.7076	0.78005	0.64806
969.537	0.74453	0.70572	0.77214	0.64764
970.019	0.74363	0.70414	0.76422	0.64716
970.501	0.74309	0.70291	0.75665	0.64666
970.983	0.74289	0.70204	0.74981	0.6461
971.465	0.74299	0.70152	0.74409	0.64554
971.947	0.74335	0.70133	0.73984	0.64495
972.429	0.7439	0.70143	0.73734	0.64435
972.912	0.74454	0.70176	0.7367	0.64374
973.394	0.74521	0.70225	0.73792	0.64312
973.876	0.74583	0.70282	0.74081	0.64247
974.358	0.74633	0.70339	0.74508	0.64182
974.84	0.74665	0.70389	0.75029	0.64115
975.322	0.74675	0.70425	0.75599	0.64047
975.804	0.74659	0.70443	0.76168	0.63976
976.286	0.74615	0.70437	0.76694	0.63905
976.768	0.7454	0.70404	0.77141	0.6383
977.25	0.74434	0.70342	0.77485	0.63754
977.733	0.74295	0.70247	0.77713	0.63674
978.215	0.74124	0.7012	0.77822	0.63592
978.697	0.73922	0.6996	0.77814	0.63507
979.179	0.7369	0.69768	0.77698	0.63421
979.661	0.73431	0.69543	0.7748	0.63334
980.143	0.73147	0.69288	0.77171	0.63246
980.625	0.72841	0.69	0.76777	0.63158
981.107	0.72515	0.68682	0.76309	0.63072
981.59	0.72171	0.68333	0.75778	0.62987
982.072	0.7181	0.67956	0.75199	0.62904
982.554	0.71434	0.67551	0.74593	0.62824
983.036	0.71044	0.67123	0.73984	0.62748
983.518	0.7064	0.66673	0.73401	0.62674
984	0.70225	0.66207	0.72872	0.62603
984.482	0.69802	0.65728	0.72424	0.62532
984.964	0.69374	0.65245	0.72078	0.62461
985.447	0.68949	0.64763	0.71846	0.62386
985.929	0.68533	0.6429	0.71727	0.62309
986.411	0.68137	0.63833	0.71712	0.62226
986.893	0.67768	0.634	0.7178	0.62139
987.375	0.67434	0.62996	0.71902	0.62046
987.857	0.67142	0.62627	0.72044	0.61947
988.339	0.66894	0.62292	0.72176	0.61843
988.821	0.66692	0.61995	0.72271	0.61733
989.303	0.66534	0.61733	0.72313	0.61618
989.786	0.66418	0.61507	0.72294	0.61499
990.268	0.66339	0.61314	0.7222	0.61374
990.75	0.66294	0.61152	0.72106	0.61246
991.232	0.66277	0.61018	0.71969	0.61111
991.714	0.66283	0.6091	0.71832	0.60972
992.196	0.66306	0.60823	0.71717	0.60826
992.678	0.66341	0.60754	0.7164	0.60673
993.16	0.66385	0.60699	0.71616	0.60511
993.643	0.66433	0.60656	0.71652	0.60344
994.125	0.66483	0.60621	0.71752	0.60169
994.607	0.66533	0.60592	0.71912	0.59989
995.089	0.66579	0.60567	0.72126	0.59805
995.571	0.6662	0.60543	0.72384	0.59618
996.053	0.66656	0.60518	0.72676	0.59428
996.535	0.66687	0.60492	0.72987	0.59236
997.017	0.66713	0.60463	0.73306	0.5904
997.5	0.6674	0.60433	0.7362	0.58842
997.982	0.66768	0.60403	0.73918	0.5864
998.464	0.66802	0.60376	0.74188	0.58435
998.946	0.66844	0.60351	0.74421	0.58225
999.428	0.66896	0.60331	0.74609	0.58011
999.91	0.66957	0.60315	0.74745	0.57793
1000.39	0.67027	0.60302	0.74826	0.57571
1000.87	0.67103	0.60292	0.74848	0.57345
1001.36	0.67184	0.60282	0.74814	0.57118
1001.84	0.67267	0.60271	0.74724	0.56889
1002.32	0.67349	0.60256	0.74584	0.56662
1002.8	0.67426	0.60235	0.74397	0.56436
1003.28	0.67496	0.60203	0.74168	0.56213
1003.77	0.67552	0.60158	0.73901	0.55992
1004.25	0.67593	0.60096	0.73599	0.55774
1004.73	0.67613	0.60014	0.73263	0.55558
1005.21	0.67608	0.59908	0.72898	0.55346
1005.7	0.67576	0.59777	0.72504	0.55134
1006.18	0.67513	0.59618	0.72083	0.54927
1006.66	0.67417	0.5943	0.7164	0.5472
1007.14	0.67284	0.59212	0.71178	0.54517
1007.62	0.67115	0.58962	0.70702	0.54315
1008.11	0.66908	0.5868	0.7022	0.54116
1008.59	0.66665	0.58366	0.69739	0.53918
1009.07	0.66387	0.58022	0.69266	0.53724
1009.55	0.66077	0.57649	0.68807	0.53532
1010.03	0.65741	0.57253	0.68369	0.53345
1010.52	0.65383	0.56836	0.67952	0.53162
1011	0.65009	0.56404	0.67558	0.52984
1011.48	0.64625	0.55959	0.67183	0.52809
1011.96	0.64237	0.55509	0.66828	0.52638
1012.45	0.63852	0.55058	0.66493	0.52469
1012.93	0.63479	0.54616	0.66182	0.52305
1013.41	0.63125	0.54189	0.65903	0.52145
1013.89	0.62799	0.53788	0.6567	0.51993
1014.37	0.62509	0.53423	0.65497	0.51847
1014.86	0.62262	0.53104	0.65401	0.51712
1015.34	0.62065	0.52838	0.65397	0.51585
1015.82	0.61923	0.52635	0.65498	0.51468
1016.3	0.61842	0.52498	0.65708	0.51359
1016.78	0.61828	0.52436	0.66027	0.51259
1017.27	0.61883	0.52448	0.66448	0.51165
1017.75	0.62009	0.52537	0.66953	0.5108
1018.23	0.62203	0.52699	0.67522	0.51
1018.71	0.62461	0.52926	0.68128	0.50927
1019.2	0.62772	0.53209	0.68744	0.50857
1019.68	0.63125	0.53534	0.69347	0.50793
1020.16	0.63505	0.53886	0.69917	0.50732
1020.64	0.63895	0.54251	0.7044	0.50675
1021.12	0.64279	0.54612	0.70907	0.50623
1021.61	0.6464	0.54956	0.71316	0.50577
1022.09	0.64962	0.55267	0.71669	0.50536
1022.57	0.65235	0.55538	0.7197	0.50503
1023.05	0.65451	0.55759	0.72225	0.50475
1023.53	0.65609	0.5593	0.72442	0.50454
1024.02	0.65713	0.56053	0.7263	0.50437
1024.5	0.65774	0.56136	0.72796	0.50428
1024.98	0.65807	0.56192	0.72946	0.50424
1025.46	0.65829	0.56237	0.73087	0.50427
1025.94	0.65859	0.56286	0.73221	0.50434
1026.43	0.65913	0.56356	0.73352	0.50446
1026.91	0.66007	0.56459	0.7348	0.50458
1027.39	0.66149	0.56605	0.73605	0.50472
1027.87	0.66345	0.568	0.73724	0.50483
1028.36	0.66592	0.57044	0.73838	0.5049
1028.84	0.66883	0.57332	0.73943	0.50492
1029.32	0.67209	0.57656	0.74037	0.50489
1029.8	0.67554	0.58001	0.74117	0.50479
1030.28	0.67902	0.58354	0.74182	0.50464
1030.77	0.68236	0.58698	0.74231	0.50443
1031.25	0.68544	0.59021	0.74264	0.50419
1031.73	0.68815	0.59311	0.74281	0.50392
1032.21	0.69041	0.5956	0.74286	0.50365
1032.69	0.69219	0.59763	0.74281	0.50338
1033.18	0.69349	0.59919	0.74268	0.50313
1033.66	0.69431	0.60027	0.74249	0.50288
1034.14	0.69468	0.60091	0.74225	0.50264
1034.62	0.69463	0.6011	0.74195	0.50236
1035.1	0.6942	0.60089	0.74156	0.50202
1035.59	0.69343	0.6003	0.74106	0.50159
1036.07	0.69235	0.59937	0.74041	0.50108
1036.55	0.691	0.59813	0.73957	0.50046
1037.03	0.68942	0.59663	0.73852	0.49975
1037.52	0.68764	0.59489	0.73722	0.49895
1038	0.68569	0.59295	0.73564	0.49809
1038.48	0.68359	0.59083	0.73376	0.49715
1038.96	0.68138	0.58857	0.73158	0.49618
1039.44	0.67909	0.58621	0.7291	0.49517
1039.93	0.67676	0.58378	0.72633	0.49414
1040.41	0.67444	0.58134	0.72328	0.4931
1040.89	0.67221	0.57894	0.71999	0.49208
1041.37	0.67009	0.57662	0.71648	0.49104
1041.85	0.66816	0.57444	0.71281	0.49002
1042.34	0.66644	0.57243	0.70904	0.48898
1042.82	0.66497	0.57062	0.70529	0.48794
1043.3	0.66377	0.56903	0.70167	0.48687
1043.78	0.66285	0.5677	0.69832	0.48579
1044.27	0.6622	0.56662	0.6954	0.48469
1044.75	0.66182	0.5658	0.69305	0.4836
1045.23	0.66166	0.56523	0.69134	0.48251
1045.71	0.66167	0.56486	0.69034	0.48143
1046.19	0.66178	0.56464	0.69002	0.48035
1046.67	0.66191	0.56449	0.69031	0.47929
1047.16	0.66197	0.56434	0.69109	0.4782
1047.64	0.66188	0.5641	0.6922	0.47712
1048.12	0.66154	0.56369	0.69347	0.47602
1048.6	0.66089	0.56303	0.69473	0.47493
1049.09	0.65983	0.56204	0.69582	0.47383
1049.57	0.65833	0.56069	0.69663	0.47276
1050.05	0.65636	0.55891	0.69704	0.4717
1050.53	0.65389	0.55671	0.69699	0.47068
1051.01	0.65096	0.55408	0.69644	0.46967
1051.5	0.64761	0.55105	0.69537	0.46871
1051.98	0.6439	0.54767	0.69378	0.46778
1052.46	0.63992	0.54399	0.69163	0.46687
1052.94	0.63574	0.54008	0.68891	0.46596
1053.42	0.63146	0.53601	0.68558	0.46505
1053.91	0.62713	0.53182	0.68159	0.46407
1054.39	0.62283	0.52756	0.67693	0.46305
1054.87	0.61861	0.52327	0.67158	0.46194
1055.35	0.61449	0.519	0.66562	0.46078
1055.84	0.61051	0.51476	0.65916	0.45954
1056.32	0.60667	0.51058	0.65237	0.45828
1056.8	0.60296	0.50645	0.64545	0.45698
1057.28	0.59932	0.50236	0.63862	0.45567
1057.76	0.59572	0.49827	0.63207	0.45434
1058.25	0.59208	0.49414	0.62596	0.45301
1058.73	0.58836	0.48991	0.62037	0.45163
1059.21	0.58451	0.48555	0.61534	0.45023
1059.69	0.58052	0.48101	0.61083	0.44878
1060.17	0.57638	0.47631	0.60677	0.4473
1060.66	0.57212	0.47144	0.60306	0.44577
1061.14	0.56776	0.46644	0.59959	0.44421
1061.62	0.56336	0.46133	0.59627	0.4426
1062.1	0.55895	0.45617	0.59304	0.44098
1062.59	0.55459	0.45099	0.58983	0.43933
1063.07	0.55033	0.44584	0.58663	0.43768
1063.55	0.5462	0.44073	0.5834	0.43604
1064.03	0.54226	0.43573	0.58013	0.43444
1064.51	0.53852	0.43083	0.57678	0.43284
1065	0.53504	0.42611	0.57334	0.43128
1065.48	0.53187	0.42161	0.56983	0.42971
1065.96	0.52911	0.41746	0.56634	0.42813
1066.44	0.52688	0.41382	0.56301	0.42651
1066.92	0.52536	0.41091	0.56006	0.42487
1067.41	0.52476	0.40899	0.55776	0.42318
1067.89	0.52528	0.40834	0.55645	0.42148
1068.37	0.5271	0.40916	0.55641	0.41973
1068.85	0.53037	0.41163	0.55792	0.41797
1069.34	0.53514	0.4158	0.56116	0.41617
1069.82	0.54139	0.42161	0.56621	0.41435
1070.3	0.549	0.4289	0.57304	0.41249
1070.78	0.55776	0.4374	0.58151	0.41062
1071.26	0.56739	0.44675	0.59135	0.40872
1071.74	0.57754	0.45654	0.6022	0.40681
1072.23	0.58782	0.46634	0.61359	0.40488
1072.71	0.59787	0.47575	0.62505	0.40294
1073.19	0.60737	0.48443	0.6361	0.40095
1073.67	0.61605	0.49215	0.64631	0.39891
1074.16	0.62374	0.49878	0.65537	0.3968
1074.64	0.63038	0.50431	0.66305	0.39463
1075.12	0.63596	0.5088	0.66928	0.39236
1075.6	0.64056	0.51238	0.67408	0.39002
1076.08	0.6443	0.51519	0.67757	0.38758
1076.57	0.64731	0.51739	0.67993	0.38506
1077.05	0.64973	0.51911	0.68136	0.38244
1077.53	0.65172	0.52047	0.68207	0.37974
1078.01	0.65339	0.52155	0.68222	0.37694
1078.49	0.65484	0.52242	0.68197	0.37408
1078.98	0.65613	0.5231	0.6814	0.37115
1079.46	0.65733	0.52362	0.68061	0.3682
1079.94	0.65843	0.52395	0.67961	0.36522
1080.42	0.65943	0.52409	0.67844	0.36224
1080.91	0.66031	0.52402	0.67712	0.35925
1081.39	0.66105	0.52371	0.67568	0.35628
1081.87	0.66161	0.52316	0.67413	0.35332
1082.35	0.66199	0.52237	0.67252	0.3504
1082.83	0.66218	0.52136	0.67087	0.34751
1083.32	0.6622	0.52016	0.6692	0.34471
1083.8	0.66204	0.51879	0.66754	0.34197
1084.28	0.66172	0.51729	0.6659	0.33933
1084.76	0.66126	0.51567	0.66426	0.33676
1085.24	0.66067	0.51397	0.66264	0.33427
1085.73	0.65997	0.51221	0.66101	0.33185
1086.21	0.65918	0.51041	0.65939	0.32952
1086.69	0.65832	0.5086	0.65777	0.32726
1087.17	0.65739	0.5068	0.65613	0.32512
1087.65	0.65642	0.505	0.65449	0.32307
1088.14	0.6554	0.50321	0.65282	0.32114
1088.62	0.65434	0.50143	0.65113	0.3193
1089.1	0.65325	0.49966	0.64942	0.31757
1089.58	0.65213	0.49789	0.64768	0.31595
1090.07	0.65098	0.49613	0.64595	0.31448
1090.55	0.64981	0.4944	0.64422	0.31316
1091.03	0.64864	0.49274	0.64255	0.31204
1091.51	0.64748	0.49115	0.64095	0.31112
1091.99	0.64637	0.48969	0.63947	0.31046
1092.48	0.64533	0.48838	0.63816	0.31002
1092.96	0.64442	0.48728	0.63707	0.30985
1093.44	0.6437	0.48643	0.63628	0.30992
1093.92	0.64323	0.48589	0.63584	0.31024
1094.4	0.6431	0.48571	0.63581	0.3108
1094.89	0.64335	0.48594	0.63623	0.31161
1095.37	0.64404	0.48661	0.6371	0.31265
1095.85	0.64519	0.48776	0.63841	0.31393
1096.33	0.64679	0.48939	0.64013	0.31541
1096.82	0.64885	0.49149	0.64221	0.31712
1097.3	0.65132	0.49407	0.64463	0.31905
1097.78	0.6542	0.49712	0.64736	0.32126
1098.26	0.65744	0.50062	0.6504	0.32375
1098.74	0.661	0.50457	0.65374	0.32658
1099.23	0.66486	0.50892	0.65741	0.32974
1099.71	0.66896	0.51366	0.66142	0.33329
1100.19	0.67326	0.51871	0.66579	0.3372
1100.67	0.67773	0.52406	0.67054	0.3415
1101.15	0.68232	0.52964	0.67565	0.34616
1101.64	0.687	0.53542	0.68111	0.3512
1102.12	0.69173	0.54136	0.68687	0.35659
1102.6	0.69648	0.54742	0.69287	0.36233
1103.08	0.70122	0.55354	0.69902	0.36837
1103.57	0.7059	0.55972	0.70524	0.37469
1104.05	0.7105	0.56588	0.71144	0.38122
1104.53	0.71501	0.57201	0.71757	0.38794
1105.01	0.7194	0.57807	0.72356	0.39477
1105.49	0.72366	0.58404	0.72938	0.4017
1105.98	0.7278	0.5899	0.73501	0.40867
1106.46	0.73179	0.59563	0.74044	0.41564
1106.94	0.73563	0.60119	0.74565	0.42255
1107.42	0.7393	0.60657	0.75062	0.42937
1107.9	0.74278	0.61174	0.75536	0.43601
1108.39	0.74608	0.61669	0.75986	0.44246
1108.87	0.74917	0.62139	0.76411	0.44864
1109.35	0.75208	0.62587	0.76812	0.45454
1109.83	0.75479	0.6301	0.7719	0.46012
1110.32	0.75731	0.63411	0.77545	0.46538
1110.8	0.75966	0.63788	0.77878	0.47028
1111.28	0.76184	0.64142	0.78191	0.47484
1111.76	0.76386	0.64471	0.78485	0.47905
1112.24	0.76573	0.64779	0.78761	0.48296
1112.72	0.76747	0.65063	0.7902	0.48657
1113.21	0.76908	0.65326	0.79265	0.48994
1113.69	0.7706	0.65569	0.79498	0.49308
1114.17	0.77202	0.65793	0.79719	0.49605
1114.65	0.77335	0.66001	0.79928	0.49885
1115.14	0.77461	0.66194	0.80125	0.5015
1115.62	0.77577	0.66374	0.8031	0.50399
1116.1	0.77686	0.66541	0.80483	0.50634
1116.58	0.77784	0.66697	0.80641	0.50851
1117.06	0.77874	0.66844	0.80786	0.51054
1117.55	0.77954	0.6698	0.80917	0.5124
1118.03	0.78025	0.67106	0.81034	0.51412
1118.51	0.78086	0.67221	0.81138	0.5157
1118.99	0.78139	0.67325	0.8123	0.51716
1119.47	0.78184	0.67418	0.8131	0.5185
1119.96	0.78223	0.675	0.8138	0.51973
1120.44	0.78255	0.67571	0.81439	0.52085
1120.92	0.78281	0.67635	0.8149	0.5219
1121.4	0.78303	0.6769	0.81531	0.52285
1121.88	0.7832	0.67741	0.81562	0.52374
1122.37	0.78332	0.67786	0.81585	0.52456
1122.85	0.78339	0.67827	0.81599	0.52533
1123.33	0.78341	0.67864	0.81606	0.52604
1123.81	0.78337	0.67897	0.81606	0.52672
1124.3	0.78328	0.67924	0.81602	0.52734
1124.78	0.78314	0.67947	0.81596	0.52795
1125.26	0.78297	0.67964	0.8159	0.52853
1125.74	0.78277	0.67978	0.81583	0.5291
1126.22	0.78256	0.67988	0.81576	0.52966
1126.71	0.78236	0.67995	0.81567	0.5302
1127.19	0.78218	0.68001	0.81556	0.53071
1127.67	0.78203	0.68008	0.81542	0.53119
1128.15	0.78193	0.68015	0.81525	0.53161
1128.63	0.78188	0.68024	0.81505	0.53198
1129.12	0.78191	0.68037	0.81485	0.53227
1129.6	0.782	0.68053	0.81465	0.53249
1130.08	0.78214	0.68071	0.81447	0.53261
1130.56	0.78233	0.6809	0.81431	0.53263
1131.05	0.78253	0.68108	0.81416	0.53251
1131.53	0.78272	0.68122	0.81399	0.53223
1132.01	0.78284	0.68127	0.81378	0.53175
1132.49	0.78287	0.68122	0.81349	0.53106
1132.97	0.78275	0.68101	0.81306	0.53009
1133.46	0.78244	0.6806	0.81246	0.52883
1133.94	0.78192	0.67993	0.81163	0.5272
1134.42	0.78114	0.67896	0.81051	0.52518
1134.9	0.78008	0.67763	0.80906	0.52269
1135.38	0.77874	0.6759	0.80725	0.51972
1135.87	0.77709	0.67374	0.80504	0.51621
1136.35	0.77516	0.67112	0.8024	0.51214
1136.83	0.77293	0.66803	0.79934	0.50748
1137.31	0.77044	0.66449	0.79587	0.50226
1137.8	0.7677	0.66051	0.79201	0.49648
1138.28	0.76475	0.65615	0.78782	0.49021
1138.76	0.76165	0.65149	0.78338	0.48352
1139.24	0.75846	0.64663	0.77879	0.47656
1139.72	0.75529	0.64171	0.77421	0.46948
1140.21	0.75226	0.63691	0.76979	0.46252
1140.69	0.7495	0.63242	0.76572	0.45593
1141.17	0.74716	0.62846	0.7622	0.45001
1141.65	0.74539	0.62524	0.75941	0.44505
1142.13	0.74431	0.62298	0.75754	0.44134
1142.62	0.74403	0.62182	0.75673	0.43912
1143.1	0.74462	0.62193	0.75711	0.43861
1143.58	0.74612	0.62338	0.75874	0.43994
1144.06	0.74856	0.62623	0.76168	0.4432
1144.55	0.75191	0.63045	0.7659	0.44839
1145.03	0.75611	0.636	0.77135	0.45545
1145.51	0.7611	0.64274	0.7779	0.46423
1145.99	0.76677	0.65054	0.78543	0.47454
1146.47	0.77301	0.65922	0.79375	0.48613
1146.96	0.77971	0.66859	0.80269	0.49878
1147.44	0.78675	0.67846	0.81206	0.51219
1147.92	0.79401	0.68868	0.8217	0.52614
1148.4	0.80138	0.69906	0.83144	0.54037
1148.88	0.80876	0.70948	0.84115	0.55468
1149.37	0.81604	0.71978	0.85072	0.56885
1149.85	0.82315	0.72986	0.86004	0.58272
1150.33	0.83	0.73962	0.86904	0.59613
1150.81	0.83655	0.74897	0.87767	0.60899
1151.3	0.84275	0.75786	0.88588	0.62119
1151.78	0.84856	0.76621	0.89363	0.63267
1152.26	0.85397	0.77399	0.90086	0.64337
1152.74	0.85894	0.78114	0.90754	0.65325
1153.22	0.86344	0.78764	0.91362	0.66227
1153.7	0.86746	0.79346	0.91907	0.67043
1154.19	0.871	0.7986	0.92386	0.6777
1154.67	0.87404	0.80308	0.92799	0.68413
1155.15	0.8766	0.80691	0.9315	0.68973
1155.63	0.8787	0.81015	0.93441	0.69458
1156.12	0.88037	0.81283	0.93678	0.69872
1156.6	0.88165	0.81501	0.93867	0.70224
1157.08	0.88256	0.81673	0.94014	0.70521
1157.56	0.88315	0.81805	0.94124	0.70771
1158.04	0.88346	0.819	0.942	0.70978
1158.53	0.88351	0.81963	0.94246	0.7115
1159.01	0.88334	0.81996	0.94262	0.7129
1159.49	0.88298	0.82002	0.9425	0.71402
1159.97	0.88243	0.81984	0.9421	0.71488
1160.45	0.88174	0.81944	0.94143	0.71552
1160.94	0.88092	0.81887	0.94053	0.71596
1161.42	0.88001	0.81815	0.93943	0.71625
1161.9	0.87904	0.81734	0.9382	0.71641
1162.38	0.87806	0.81647	0.93692	0.7165
1162.87	0.87712	0.8156	0.93568	0.71655
1163.35	0.87625	0.81477	0.93457	0.7166
1163.83	0.87549	0.81401	0.93366	0.71664
1164.31	0.87486	0.81335	0.93303	0.71672
1164.79	0.87437	0.8128	0.93272	0.7168
1165.28	0.87402	0.81236	0.93272	0.71688
1165.76	0.87379	0.81203	0.93301	0.71695
1166.24	0.87366	0.81178	0.93354	0.71699
1166.72	0.87358	0.81159	0.93423	0.71697
1167.2	0.87354	0.81143	0.935	0.71692
1167.69	0.87349	0.81129	0.93575	0.7168
1168.17	0.87342	0.81113	0.93641	0.71665
1168.65	0.8733	0.81095	0.93693	0.71646
1169.13	0.87312	0.81073	0.93725	0.71625
1169.62	0.87289	0.81046	0.93739	0.71603
1170.1	0.87259	0.81014	0.93734	0.71581
1170.58	0.87224	0.80977	0.93714	0.71558
1171.06	0.87184	0.80935	0.93683	0.71535
1171.54	0.87137	0.80888	0.93645	0.71509
1172.03	0.87084	0.80837	0.93603	0.71482
1172.51	0.87023	0.8078	0.93561	0.71452
1172.99	0.86953	0.80718	0.93518	0.71418
1173.47	0.86873	0.8065	0.93476	0.7138
1173.95	0.86784	0.80579	0.93434	0.71339
1174.44	0.86685	0.80502	0.93391	0.71292
1174.92	0.86579	0.80421	0.93346	0.71243
1175.4	0.86466	0.80336	0.93296	0.71191
1175.88	0.86348	0.80247	0.93242	0.71137
1176.37	0.86225	0.80154	0.93181	0.71083
1176.85	0.86099	0.80057	0.93115	0.71029
1177.33	0.8597	0.79956	0.93043	0.70975
1177.81	0.85837	0.7985	0.92966	0.70922
1178.29	0.857	0.79739	0.92886	0.70869
1178.78	0.85558	0.79623	0.92804	0.70816
1179.26	0.85411	0.79504	0.92721	0.70763
1179.74	0.8526	0.79384	0.9264	0.70708
1180.22	0.85106	0.79262	0.9256	0.70651
1180.7	0.84951	0.79141	0.92485	0.70592
1181.19	0.84795	0.79022	0.92414	0.70532
1181.67	0.8464	0.78905	0.92347	0.7047
1182.15	0.84485	0.7879	0.92283	0.70408
1182.63	0.84331	0.78678	0.92223	0.70348
1183.11	0.84174	0.78565	0.92164	0.70288
1183.6	0.84014	0.78449	0.92104	0.7023
1184.08	0.83845	0.78328	0.9204	0.70174
1184.56	0.83664	0.78199	0.91971	0.70119
1185.04	0.83469	0.78059	0.91894	0.70064
1185.53	0.83256	0.77905	0.91808	0.70008
1186.01	0.83024	0.77735	0.91711	0.6995
1186.49	0.82771	0.77548	0.91604	0.69891
1186.97	0.82496	0.77343	0.91485	0.69828
1187.45	0.82199	0.77118	0.91356	0.69764
1187.94	0.81878	0.76872	0.91217	0.69699
1188.42	0.8153	0.76604	0.91067	0.69635
1188.9	0.81154	0.7631	0.90907	0.69572
1189.38	0.80746	0.75989	0.90738	0.69512
1189.86	0.80301	0.75635	0.9056	0.69455
1190.35	0.79816	0.75245	0.90372	0.69404
1190.83	0.79285	0.74816	0.90175	0.69355
1191.31	0.78704	0.74343	0.8997	0.69311
1191.79	0.78071	0.73823	0.89755	0.69269
1192.28	0.77382	0.73254	0.89533	0.69229
1192.76	0.76634	0.72635	0.893	0.69189
1193.24	0.75828	0.71965	0.89057	0.69148
1193.72	0.74965	0.71246	0.88802	0.69107
1194.2	0.74047	0.70481	0.88534	0.69064
1194.68	0.73082	0.69676	0.88251	0.6902
1195.17	0.72078	0.68838	0.87952	0.68976
1195.65	0.71046	0.67977	0.87635	0.6893
1196.13	0.70001	0.67104	0.873	0.68885
1196.61	0.68953	0.6623	0.86946	0.68839
1197.1	0.67917	0.65366	0.86572	0.68793
1197.58	0.66903	0.64523	0.86178	0.68747
1198.06	0.65921	0.63708	0.85764	0.68701
1198.54	0.64975	0.62927	0.85328	0.68655
1199.02	0.64069	0.62183	0.84868	0.68609
1199.51	0.63201	0.61476	0.84382	0.68563
1199.99	0.62368	0.60801	0.83868	0.68518
1200.47	0.61562	0.60152	0.8332	0.68473
1200.95	0.60777	0.59521	0.82735	0.6843
1201.43	0.60005	0.58901	0.8211	0.68388
1201.92	0.59242	0.58284	0.8144	0.68347
1202.4	0.58486	0.57665	0.80725	0.68306
1202.88	0.57737	0.57041	0.79963	0.68265
1203.36	0.56998	0.56412	0.79156	0.68225
1203.85	0.56273	0.55779	0.78309	0.68186
1204.33	0.55563	0.55141	0.77424	0.68147
1204.81	0.54872	0.54502	0.76511	0.68108
1205.29	0.54203	0.53863	0.75577	0.68069
1205.77	0.53556	0.53227	0.7463	0.6803
1206.26	0.52933	0.52595	0.73681	0.6799
1206.74	0.52331	0.5197	0.72737	0.67951
1207.22	0.51751	0.51352	0.71804	0.6791
1207.7	0.51192	0.50744	0.70886	0.6787
1208.18	0.50654	0.50146	0.69985	0.67829
1208.67	0.50136	0.49561	0.69098	0.67787
1209.15	0.49642	0.4899	0.68224	0.67745
1209.63	0.49176	0.48439	0.6736	0.67703
1210.11	0.48743	0.47911	0.66503	0.6766
1210.6	0.48348	0.47413	0.65655	0.67617
1211.08	0.47998	0.46947	0.64815	0.67573
1211.56	0.47695	0.46519	0.63985	0.67529
1212.04	0.47441	0.46131	0.63167	0.67482
1212.52	0.47239	0.45786	0.62362	0.67433
1213.01	0.47087	0.45483	0.61571	0.67379
1213.49	0.46987	0.45227	0.60793	0.67321
1213.97	0.46938	0.45017	0.60028	0.67258
1214.45	0.46942	0.44856	0.59272	0.6719
1214.93	0.46996	0.44742	0.5852	0.67117
1215.42	0.47101	0.44677	0.57772	0.67039
1215.9	0.47255	0.44659	0.57024	0.66958
1216.38	0.47456	0.44686	0.56278	0.66873
1216.86	0.47703	0.44756	0.55539	0.66785
1217.35	0.47995	0.4487	0.54818	0.66695
1217.83	0.48328	0.45023	0.54127	0.66603
1218.31	0.48699	0.45215	0.53484	0.66511
1218.79	0.49103	0.4544	0.52904	0.66416
1219.27	0.49533	0.45695	0.52404	0.66321
1219.76	0.49981	0.45974	0.51997	0.66223
1220.24	0.50441	0.46272	0.5169	0.66123
1220.72	0.50905	0.46583	0.5149	0.66018
1221.2	0.51368	0.46903	0.51397	0.6591
1221.68	0.51825	0.47226	0.51407	0.65797
1222.17	0.52272	0.4755	0.51511	0.6568
1222.65	0.52706	0.4787	0.51697	0.65559
1223.13	0.53124	0.48182	0.51948	0.65435
1223.61	0.53524	0.48483	0.52247	0.65307
1224.09	0.53906	0.48772	0.52576	0.65178
1224.58	0.54266	0.49045	0.52915	0.65046
1225.06	0.54607	0.49302	0.5325	0.64912
1225.54	0.54927	0.49541	0.53566	0.64776
1226.02	0.55227	0.49764	0.53854	0.64636
1226.51	0.55507	0.49969	0.5411	0.64493
1226.99	0.55765	0.50155	0.54333	0.64345
1227.47	0.56003	0.50321	0.5453	0.64193
1227.95	0.5622	0.50468	0.54714	0.64036
1228.43	0.56419	0.50596	0.54905	0.63874
1228.91	0.566	0.50708	0.55122	0.63708
1229.4	0.56765	0.50804	0.55387	0.63538
1229.88	0.56917	0.50889	0.55717	0.63366
1230.36	0.57057	0.50964	0.56118	0.63193
1230.84	0.57184	0.51029	0.5659	0.63019
1231.33	0.57301	0.51086	0.57117	0.62845
1231.81	0.57406	0.51136	0.57675	0.62674
1232.29	0.57501	0.51177	0.58231	0.62506
1232.77	0.57586	0.51211	0.58748	0.62345
1233.26	0.57664	0.51238	0.59191	0.62191
1233.74	0.57738	0.51262	0.59532	0.62049
1234.22	0.5781	0.51284	0.59752	0.61919
1234.7	0.57884	0.51308	0.59846	0.61806
1235.18	0.57964	0.51336	0.59823	0.61709
1235.66	0.58052	0.51373	0.59704	0.6163
1236.15	0.58154	0.51422	0.59519	0.61568
1236.63	0.58269	0.51485	0.593	0.61522
1237.11	0.584	0.51562	0.59077	0.61492
1237.59	0.58544	0.51654	0.58879	0.61476
1238.08	0.58696	0.51756	0.58721	0.61471
1238.56	0.5885	0.51864	0.58617	0.61478
1239.04	0.58998	0.51969	0.58571	0.61493
1239.52	0.59131	0.52065	0.58585	0.61517
1240	0.59239	0.52144	0.58659	0.61548
1240.49	0.59315	0.522	0.58794	0.61585
1240.97	0.59353	0.52225	0.58988	0.61629
1241.45	0.59347	0.52217	0.59242	0.61679
1241.93	0.59295	0.5217	0.5955	0.61733
1242.41	0.59196	0.52085	0.59904	0.61791
1242.9	0.59051	0.51958	0.60291	0.61851
1243.38	0.58864	0.51794	0.60694	0.6191
1243.86	0.5864	0.51595	0.61092	0.61967
1244.34	0.58386	0.51367	0.61465	0.62021
1244.83	0.58113	0.51117	0.61795	0.6207
1245.31	0.57829	0.50854	0.62068	0.62113
1245.79	0.57544	0.50588	0.62273	0.6215
1246.27	0.57269	0.50328	0.6241	0.62181
1246.75	0.5701	0.50081	0.62482	0.62206
1247.24	0.56776	0.49856	0.62497	0.62226
1247.72	0.56573	0.49658	0.62467	0.6224
1248.2	0.56405	0.49493	0.62405	0.6225
1248.68	0.56275	0.49361	0.62321	0.62254
1249.16	0.56185	0.49265	0.62227	0.62252
1249.65	0.56134	0.49204	0.62128	0.62245
1250.13	0.56121	0.49175	0.6203	0.62231
1250.61	0.56141	0.49173	0.61935	0.62209
1251.09	0.56189	0.49194	0.61849	0.62179
1251.58	0.56259	0.49229	0.61773	0.62139
1252.06	0.56346	0.49273	0.61711	0.62091
1252.54	0.56441	0.49317	0.61669	0.62032
1253.02	0.56538	0.49356	0.61652	0.61965
1253.5	0.56629	0.49381	0.61667	0.61888
1253.98	0.56706	0.49387	0.61718	0.61805
1254.47	0.56763	0.49365	0.61811	0.61713
1254.95	0.56794	0.49314	0.61949	0.61617
1255.43	0.56796	0.49231	0.62135	0.61515
1255.91	0.56768	0.49117	0.6237	0.61409
1256.4	0.56709	0.48974	0.62651	0.61298
1256.88	0.56625	0.48808	0.62973	0.61184
1257.36	0.56518	0.48624	0.63328	0.61067
1257.84	0.56394	0.4843	0.63705	0.60947
1258.33	0.56261	0.48233	0.64091	0.60825
1258.81	0.56126	0.4804	0.64472	0.60704
1259.29	0.55995	0.47855	0.64834	0.60583
1259.77	0.55876	0.47688	0.65166	0.60467
1260.25	0.55775	0.4754	0.65459	0.60357
1260.73	0.55694	0.47418	0.65711	0.60255
1261.22	0.55637	0.47322	0.65921	0.60163
1261.7	0.55603	0.47253	0.66094	0.60084
1262.18	0.55588	0.4721	0.66241	0.60017
1262.66	0.55591	0.4719	0.66373	0.59962
1263.15	0.55605	0.4719	0.66505	0.59919
1263.63	0.55626	0.47204	0.66651	0.59886
1264.11	0.55648	0.47228	0.66818	0.59863
1264.59	0.55665	0.47254	0.67013	0.59848
1265.07	0.55671	0.47276	0.67232	0.59839
1265.56	0.5566	0.47287	0.67469	0.59834
1266.04	0.55628	0.47277	0.6771	0.59832
1266.52	0.55571	0.47244	0.67937	0.59832
1267	0.55489	0.47183	0.68131	0.59829
1267.48	0.55385	0.47095	0.68273	0.59824
1267.97	0.55264	0.46984	0.68343	0.59814
1268.45	0.55137	0.46861	0.68324	0.59799
1268.93	0.55017	0.46735	0.682	0.59776
1269.41	0.54917	0.46624	0.67962	0.59748
1269.89	0.54855	0.46542	0.67601	0.59713
1270.38	0.54848	0.46509	0.67118	0.59672
1270.86	0.54914	0.46539	0.66518	0.59625
1271.34	0.55065	0.46649	0.65816	0.59574
1271.82	0.55315	0.4685	0.65032	0.59519
1272.31	0.55669	0.47149	0.64195	0.59462
1272.79	0.5613	0.47547	0.63342	0.59402
1273.27	0.56694	0.48044	0.62514	0.59342
1273.75	0.57352	0.48629	0.61754	0.59281
1274.23	0.58093	0.49293	0.61106	0.59219
1274.72	0.58899	0.50021	0.60608	0.59155
1275.2	0.59755	0.50796	0.60287	0.59091
1275.68	0.60641	0.51602	0.60158	0.59025
1276.16	0.61538	0.52421	0.60223	0.58959
1276.64	0.62431	0.53237	0.60464	0.58891
1277.13	0.63304	0.54036	0.60855	0.58822
1277.61	0.64147	0.54807	0.6136	0.58752
1278.09	0.64952	0.55543	0.6194	0.58681
1278.57	0.65716	0.5624	0.62562	0.58607
1279.06	0.6644	0.56898	0.63202	0.58533
1279.54	0.67126	0.5752	0.63849	0.58456
1280.02	0.67779	0.58111	0.64504	0.58378
1280.5	0.68403	0.58676	0.65182	0.58299
1280.98	0.69002	0.59221	0.65901	0.5822
1281.47	0.69577	0.5975	0.66683	0.5814
1281.95	0.70132	0.60265	0.67543	0.5806
1282.43	0.70666	0.60768	0.68488	0.57978
1282.91	0.71178	0.61259	0.69512	0.57895
1283.39	0.71669	0.61736	0.70598	0.5781
1283.88	0.72136	0.62198	0.71719	0.57724
1284.36	0.7258	0.62641	0.72841	0.57634
1284.84	0.73	0.63064	0.7393	0.57541
1285.32	0.73394	0.63463	0.74956	0.57443
1285.81	0.73762	0.63838	0.75895	0.57342
1286.29	0.74105	0.64186	0.76732	0.57234
1286.77	0.74422	0.64509	0.77462	0.57122
1287.25	0.74713	0.64804	0.78085	0.57005
1287.73	0.74978	0.65073	0.7861	0.56882
1288.22	0.75217	0.65316	0.79046	0.56755
1288.7	0.7543	0.65533	0.79403	0.56624
1289.18	0.75616	0.65724	0.79692	0.56488
1289.66	0.75777	0.65889	0.79922	0.56348
1290.14	0.75914	0.66027	0.80101	0.56204
1290.63	0.76028	0.66139	0.80236	0.56059
1291.11	0.7612	0.66226	0.80333	0.55911
1291.59	0.76192	0.6629	0.80398	0.55764
1292.07	0.76247	0.66332	0.80436	0.55617
1292.56	0.76286	0.66357	0.80454	0.55472
1293.04	0.76311	0.66365	0.80459	0.55327
1293.52	0.76324	0.66362	0.80458	0.55183
1294	0.76329	0.66351	0.80456	0.55036
1294.48	0.76329	0.66336	0.8046	0.54887
1294.96	0.76327	0.6632	0.80473	0.54735
1295.45	0.76325	0.66307	0.80497	0.54579
1295.93	0.76326	0.66297	0.80531	0.54418
1296.41	0.7633	0.66293	0.80573	0.54255
1296.89	0.76337	0.66291	0.80618	0.54088
1297.38	0.76347	0.66292	0.80662	0.53919
1297.86	0.76357	0.66293	0.80699	0.53747
1298.34	0.76366	0.66291	0.80724	0.53574
1298.82	0.76371	0.66285	0.80736	0.53398
1299.3	0.76371	0.66274	0.80732	0.53221
1299.79	0.76365	0.66255	0.80712	0.53041
1300.27	0.76352	0.66228	0.80679	0.52861
1300.75	0.76333	0.66195	0.80634	0.52677
1301.23	0.7631	0.66155	0.80579	0.52492
1301.71	0.76283	0.6611	0.80516	0.52303
1302.2	0.76254	0.66061	0.80447	0.52111
1302.68	0.76225	0.66011	0.80372	0.51916
1303.16	0.76195	0.65959	0.80293	0.51719
1303.64	0.76166	0.65907	0.80208	0.51517
1304.13	0.76137	0.65853	0.80117	0.51312
1304.61	0.76107	0.65798	0.80019	0.51102
1305.09	0.76075	0.65741	0.79917	0.50889
1305.57	0.76042	0.6568	0.7981	0.50669
1306.05	0.76006	0.65617	0.797	0.50447
1306.54	0.75969	0.65551	0.79592	0.50221
1307.02	0.7593	0.65483	0.79487	0.49994
1307.5	0.75891	0.65415	0.79388	0.49766
1307.98	0.75851	0.65346	0.79297	0.4954
1308.46	0.75811	0.65278	0.79214	0.49314
1308.95	0.75772	0.65211	0.7914	0.49091
1309.43	0.75733	0.65145	0.79074	0.48868
1309.91	0.75695	0.65081	0.79015	0.48646
1310.39	0.75657	0.65017	0.78961	0.48425
1310.88	0.75621	0.64955	0.78912	0.48204
1311.36	0.75586	0.64893	0.78865	0.47983
1311.84	0.75551	0.64831	0.78819	0.47762
1312.32	0.75517	0.64768	0.78772	0.47539
1312.8	0.75482	0.64703	0.78723	0.47317
1313.29	0.75447	0.64637	0.78671	0.47093
1313.77	0.75411	0.6457	0.78615	0.4687
1314.25	0.75375	0.64502	0.78556	0.46648
1314.73	0.75339	0.64436	0.78494	0.46428
1315.21	0.75303	0.64371	0.78431	0.46212
1315.7	0.75269	0.64309	0.78368	0.46001
1316.18	0.75236	0.64251	0.78305	0.45793
1316.66	0.75207	0.64198	0.78246	0.4559
1317.14	0.75183	0.64149	0.78191	0.45389
1317.62	0.75164	0.64105	0.78141	0.45192
1318.11	0.7515	0.64066	0.78096	0.44996
1318.59	0.75141	0.64031	0.78057	0.44803
1319.07	0.75137	0.64	0.78024	0.4461
1319.55	0.75136	0.63972	0.77996	0.4442
1320.04	0.75137	0.63945	0.77972	0.44231
1320.52	0.75139	0.63919	0.77953	0.44043
1321	0.75141	0.63893	0.77938	0.43855
1321.48	0.75144	0.63868	0.77928	0.4367
1321.96	0.75149	0.63843	0.77922	0.43487
1322.45	0.75157	0.6382	0.77921	0.43307
1322.93	0.75167	0.63799	0.77924	0.43129
1323.41	0.75179	0.63781	0.77929	0.42955
1323.89	0.75195	0.63765	0.77935	0.42781
1324.38	0.75212	0.63752	0.7794	0.42609
1324.86	0.7523	0.63741	0.77943	0.42434
1325.34	0.75248	0.63734	0.77944	0.4226
1325.82	0.75266	0.63729	0.77943	0.42084
1326.3	0.75284	0.63728	0.77941	0.41908
1326.79	0.75303	0.63729	0.77938	0.41731
1327.27	0.75322	0.63734	0.77935	0.41555
1327.75	0.75342	0.63741	0.77932	0.41378
1328.23	0.75365	0.63752	0.7793	0.412
1328.71	0.75392	0.63764	0.77928	0.41021
1329.2	0.75422	0.63779	0.77927	0.40841
1329.68	0.75456	0.63797	0.77925	0.40659
1330.16	0.75495	0.63818	0.77922	0.40477
1330.64	0.75536	0.63842	0.7792	0.40294
1331.12	0.7558	0.63869	0.77917	0.40113
1331.61	0.75623	0.639	0.77915	0.39931
1332.09	0.75666	0.63934	0.77914	0.39752
1332.57	0.75708	0.63971	0.77914	0.39574
1333.05	0.75748	0.64012	0.77917	0.394
1333.54	0.75785	0.64057	0.77923	0.39231
1334.02	0.75821	0.64105	0.77932	0.39068
1334.5	0.75855	0.64156	0.77945	0.38912
1334.98	0.75887	0.64209	0.77962	0.38765
1335.46	0.75917	0.64262	0.77984	0.38623
1335.94	0.75946	0.64316	0.7801	0.38488
1336.43	0.75974	0.64369	0.78044	0.38357
1336.91	0.76005	0.64424	0.78088	0.38232
1337.39	0.76043	0.64485	0.78145	0.38112
1337.87	0.7609	0.64554	0.78217	0.38
1338.36	0.76152	0.64634	0.78306	0.37896
1338.84	0.7623	0.64727	0.7841	0.37801
1339.32	0.76324	0.64831	0.78527	0.37713
1339.8	0.76434	0.64946	0.78654	0.37634
1340.28	0.76557	0.65069	0.78786	0.3756
1340.77	0.7669	0.65198	0.78921	0.37492
1341.25	0.7683	0.6533	0.79054	0.37429
1341.73	0.7697	0.65462	0.79182	0.37372
1342.21	0.77108	0.65591	0.79303	0.37319
1342.69	0.77239	0.65715	0.79417	0.3727
1343.18	0.77361	0.65835	0.79524	0.37225
1343.66	0.77474	0.6595	0.79626	0.37185
1344.14	0.7758	0.66062	0.79726	0.3715
1344.62	0.7768	0.66173	0.79825	0.37123
1345.11	0.77775	0.66283	0.79923	0.37105
1345.59	0.77867	0.66394	0.80021	0.37099
1346.07	0.77957	0.66506	0.80117	0.37105
1346.55	0.78046	0.66617	0.8021	0.37124
1347.03	0.78134	0.66728	0.80299	0.37155
1347.52	0.78222	0.66838	0.80383	0.37198
1348	0.78313	0.66945	0.80462	0.3725
1348.48	0.78405	0.6705	0.80535	0.37312
1348.96	0.78498	0.67152	0.80601	0.3738
1349.44	0.78591	0.6725	0.8066	0.37457
1349.93	0.78682	0.67342	0.80712	0.37538
1350.41	0.78769	0.67429	0.80754	0.37626
1350.89	0.78849	0.6751	0.80786	0.37717
1351.37	0.78921	0.67584	0.80809	0.37813
1351.86	0.78985	0.67654	0.80822	0.37914
1352.34	0.79042	0.6772	0.80827	0.38024
1352.82	0.79094	0.67785	0.80824	0.38143
1353.3	0.79143	0.67848	0.80815	0.38276
1353.78	0.79191	0.67911	0.80801	0.38422
1354.27	0.7924	0.67974	0.80782	0.38582
1354.75	0.7929	0.68036	0.80758	0.38754
1355.23	0.79343	0.68096	0.80727	0.38935
1355.71	0.79396	0.68151	0.80687	0.39122
1356.19	0.79448	0.68201	0.80637	0.39313
1356.68	0.79497	0.68245	0.80573	0.39505
1357.16	0.7954	0.68281	0.80493	0.39696
1357.64	0.79576	0.68308	0.80397	0.39883
1358.12	0.796	0.68326	0.80283	0.40066
1358.61	0.79613	0.68335	0.80153	0.40241
1359.09	0.79612	0.68335	0.80006	0.4041
1359.57	0.796	0.68328	0.79844	0.40574
1360.05	0.79579	0.68314	0.7967	0.40739
1360.53	0.79553	0.68297	0.79485	0.40907
1361.02	0.79527	0.68278	0.79291	0.41084
1361.5	0.79503	0.68258	0.79089	0.41269
1361.98	0.79485	0.6824	0.7888	0.41464
1362.46	0.79472	0.68221	0.78664	0.41663
1362.94	0.79465	0.68201	0.78441	0.41864
1363.43	0.7946	0.68178	0.78209	0.42062
1363.91	0.79457	0.68152	0.77967	0.42253
1364.39	0.7945	0.6812	0.77715	0.42434
1364.87	0.79436	0.68081	0.77452	0.42604
1365.35	0.79411	0.68033	0.77175	0.42761
1365.84	0.79373	0.67976	0.76885	0.42907
1366.32	0.79321	0.67908	0.7658	0.43042
1366.8	0.79256	0.6783	0.76264	0.4317
1367.28	0.79182	0.67744	0.7594	0.43291
1367.77	0.79099	0.67652	0.75613	0.43409
1368.25	0.7901	0.67554	0.75291	0.43522
1368.73	0.78916	0.67452	0.74981	0.4363
1369.21	0.78818	0.67347	0.7469	0.4373
1369.69	0.78716	0.67239	0.74424	0.43823
1370.18	0.78609	0.67129	0.74187	0.43906
1370.66	0.78497	0.67016	0.73984	0.43981
1371.14	0.78379	0.66899	0.73818	0.4405
1371.62	0.78255	0.6678	0.73692	0.44119
1372.1	0.78129	0.66659	0.73607	0.44191
1372.59	0.78003	0.66539	0.73565	0.44273
1373.07	0.77881	0.66422	0.73564	0.44363
1373.55	0.77766	0.66311	0.736	0.44465
1374.03	0.77661	0.66209	0.73667	0.44573
1374.52	0.77569	0.66118	0.73761	0.44688
1375	0.77493	0.66041	0.73874	0.44806
1375.48	0.77435	0.65981	0.74003	0.44927
1375.96	0.77398	0.65942	0.74146	0.4505
1376.44	0.77383	0.65928	0.74302	0.45179
1376.92	0.77391	0.65938	0.74469	0.45312
1377.41	0.77423	0.65975	0.7465	0.45455
1377.89	0.77478	0.66037	0.74844	0.45606
1378.37	0.77556	0.66125	0.75053	0.45769
1378.85	0.77656	0.66237	0.75278	0.45945
1379.34	0.77778	0.66369	0.75515	0.46133
1379.82	0.77916	0.6652	0.75761	0.46332
1380.3	0.78066	0.66684	0.76007	0.46541
1380.78	0.78221	0.66856	0.76246	0.46755
1381.26	0.78374	0.67029	0.76469	0.46969
1381.75	0.78517	0.67196	0.76668	0.4718
1382.23	0.78644	0.67353	0.76839	0.47384
1382.71	0.78752	0.67497	0.76979	0.47578
1383.19	0.78839	0.67624	0.77085	0.47762
1383.67	0.78904	0.67733	0.77156	0.47933
1384.16	0.78948	0.67824	0.7719	0.48092
1384.64	0.78971	0.67897	0.77185	0.4824
1385.12	0.78977	0.67953	0.7714	0.48376
1385.6	0.78967	0.67991	0.77054	0.48498
1386.09	0.78944	0.68012	0.76929	0.48607
1386.57	0.78907	0.68015	0.76765	0.48699
1387.05	0.78856	0.67999	0.76562	0.48774
1387.53	0.78791	0.67964	0.76323	0.4883
1388.01	0.78709	0.67907	0.7605	0.48866
1388.5	0.78609	0.67828	0.75746	0.48879
1388.98	0.7849	0.67726	0.75413	0.48869
1389.46	0.78354	0.67604	0.75058	0.48836
1389.94	0.78201	0.67462	0.74684	0.48783
1390.42	0.78032	0.67304	0.74293	0.4871
1390.91	0.7785	0.67131	0.73885	0.48621
1391.39	0.77655	0.66945	0.73457	0.48516
1391.87	0.77447	0.66747	0.73004	0.48394
1392.35	0.77228	0.66536	0.72524	0.48252
1392.84	0.77	0.66314	0.72019	0.48089
1393.32	0.76767	0.66083	0.71494	0.47904
1393.8	0.76533	0.65845	0.7096	0.47696
1394.28	0.76304	0.65606	0.7043	0.4747
1394.76	0.76084	0.6537	0.6992	0.47229
1395.25	0.75879	0.65142	0.69448	0.46978
1395.73	0.75691	0.64925	0.69031	0.4672
1396.21	0.75521	0.64722	0.68684	0.46459
1396.69	0.7537	0.64531	0.68417	0.46197
1397.17	0.75233	0.64352	0.6823	0.45932
1397.66	0.75105	0.64179	0.68116	0.45665
1398.14	0.7498	0.64007	0.68059	0.45394
1398.62	0.74852	0.63834	0.68039	0.45121
1399.1	0.74718	0.63654	0.68038	0.44847
1399.59	0.74576	0.63469	0.6804	0.44575
1400.07	0.74426	0.6328	0.68033	0.44307
1400.55	0.74269	0.63089	0.68008	0.44048
1401.03	0.74107	0.629	0.6796	0.43799
1401.51	0.73944	0.62716	0.67889	0.43562
1401.99	0.73782	0.62539	0.67798	0.43335
1402.48	0.73626	0.62372	0.67695	0.43117
1402.96	0.73479	0.62217	0.67586	0.42905
1403.44	0.73344	0.62075	0.6748	0.42702
1403.92	0.73223	0.61946	0.67382	0.42504
1404.41	0.73115	0.61831	0.67295	0.42315
1404.89	0.7302	0.61726	0.67217	0.42134
1405.37	0.72934	0.61633	0.67147	0.41964
1405.85	0.72856	0.61548	0.67081	0.41805
1406.33	0.72782	0.6147	0.67017	0.41657
1406.82	0.72711	0.61398	0.66954	0.41521
1407.3	0.72641	0.6133	0.66889	0.41396
1407.78	0.72571	0.61267	0.66824	0.41281
1408.26	0.72504	0.6121	0.66759	0.41176
1408.74	0.72442	0.61157	0.66698	0.41079
1409.23	0.72388	0.61112	0.66642	0.40992
1409.71	0.72346	0.61075	0.66595	0.40915
1410.19	0.72319	0.61047	0.66559	0.40849
1410.67	0.72307	0.61029	0.66536	0.40794
1411.16	0.72309	0.61019	0.66524	0.40753
1411.64	0.72321	0.61015	0.66521	0.40721
1412.12	0.72339	0.61015	0.66525	0.407
1412.6	0.72358	0.61017	0.66528	0.40683
1413.08	0.72373	0.61018	0.66528	0.40669
1413.57	0.72379	0.61015	0.66519	0.40654
1414.05	0.72373	0.61008	0.66498	0.40637
1414.53	0.72354	0.60997	0.66465	0.40617
1415.01	0.72325	0.60985	0.66423	0.40596
1415.49	0.7229	0.60974	0.66376	0.40577
1415.98	0.72257	0.6097	0.66333	0.40567
1416.46	0.72234	0.6098	0.66306	0.4057
1416.94	0.7223	0.61009	0.66301	0.40592
1417.42	0.72249	0.61055	0.66321	0.40633
1417.9	0.72288	0.61118	0.66364	0.40694
1418.39	0.72344	0.61193	0.66424	0.40768
1418.87	0.72408	0.61272	0.66492	0.40853
1419.35	0.72471	0.61348	0.66556	0.40941
1419.83	0.72525	0.61414	0.66607	0.41026
1420.32	0.72565	0.61465	0.66638	0.41103
1420.8	0.72586	0.615	0.66646	0.4117
1421.28	0.7259	0.61517	0.66632	0.41227
1421.76	0.72583	0.61524	0.66602	0.41279
1422.24	0.72573	0.61526	0.66567	0.41333
1422.73	0.72569	0.61533	0.66539	0.41398
1423.21	0.72579	0.61549	0.66525	0.41478
1423.69	0.72605	0.61579	0.66527	0.41575
1424.17	0.72647	0.61619	0.66542	0.41685
1424.65	0.72699	0.61666	0.66564	0.41804
1425.14	0.72756	0.61715	0.66587	0.41925
1425.62	0.72813	0.61762	0.66604	0.42044
1426.1	0.72866	0.61803	0.66613	0.42157
1426.58	0.72914	0.61837	0.66617	0.42262
1427.07	0.72959	0.61864	0.66618	0.4236
1427.55	0.73002	0.61886	0.66622	0.42453
1428.03	0.73048	0.61906	0.66634	0.42544
1428.51	0.73098	0.61928	0.66659	0.42636
1428.99	0.73155	0.61953	0.66697	0.42731
1429.48	0.73217	0.61981	0.66747	0.4283
1429.96	0.73281	0.62012	0.66804	0.4293
1430.44	0.73344	0.62045	0.66864	0.43031
1430.92	0.73403	0.62076	0.66922	0.43129
1431.4	0.73456	0.62106	0.66975	0.43223
1431.89	0.735	0.62131	0.67019	0.43308
1432.37	0.73539	0.62152	0.67055	0.43386
1432.85	0.73574	0.6217	0.67085	0.43455
1433.33	0.73613	0.62189	0.67119	0.43521
1433.82	0.73662	0.62214	0.67169	0.43589
1434.3	0.73729	0.62252	0.67248	0.43664
1434.78	0.73816	0.62307	0.67361	0.43752
1435.26	0.7392	0.62378	0.6751	0.43851
1435.74	0.74035	0.62462	0.67685	0.43958
1436.23	0.74152	0.62552	0.67875	0.44068
1436.71	0.74261	0.62642	0.68069	0.44173
1437.19	0.74357	0.62727	0.68255	0.4427
1437.67	0.74433	0.62802	0.68426	0.44355
1438.15	0.74487	0.62865	0.68578	0.44426
1438.64	0.7452	0.62915	0.68709	0.44484
1439.12	0.74533	0.62954	0.68821	0.44531
1439.6	0.74534	0.62984	0.68921	0.44571
1440.08	0.74529	0.63011	0.6902	0.4461
1440.57	0.74527	0.6304	0.6913	0.44653
1441.05	0.74532	0.63075	0.69259	0.44705
1441.53	0.74547	0.63118	0.69411	0.44765
1442.01	0.74568	0.63168	0.69583	0.44833
1442.49	0.74593	0.6322	0.69768	0.44905
1442.97	0.74617	0.63273	0.6996	0.44977
1443.46	0.74639	0.63324	0.70155	0.45047
1443.94	0.74658	0.63372	0.70349	0.45114
1444.42	0.74675	0.63418	0.70546	0.45179
1444.9	0.74691	0.63464	0.7075	0.45247
1445.39	0.7471	0.63512	0.70966	0.45321
1445.87	0.74731	0.63564	0.71198	0.45408
1446.35	0.74755	0.63619	0.71446	0.45508
1446.83	0.74779	0.63675	0.71705	0.45621
1447.31	0.74801	0.63728	0.71967	0.45745
1447.8	0.74817	0.63777	0.72224	0.45875
1448.28	0.74824	0.63817	0.72468	0.46008
1448.76	0.74823	0.63847	0.72694	0.46141
1449.24	0.74812	0.63867	0.729	0.46271
1449.72	0.74793	0.63877	0.73084	0.46401
1450.21	0.74766	0.63879	0.7325	0.4653
1450.69	0.74733	0.63873	0.73401	0.46659
1451.17	0.74696	0.63862	0.73542	0.4679
1451.65	0.74659	0.63849	0.7368	0.46923
1452.13	0.74623	0.63837	0.7382	0.47057
1452.62	0.7459	0.63826	0.73965	0.47193
1453.1	0.74558	0.63816	0.74113	0.47327
1453.58	0.74522	0.63808	0.74264	0.47459
1454.06	0.74481	0.63804	0.74421	0.47594
1454.55	0.74439	0.63812	0.74589	0.47743
1455.03	0.74406	0.63838	0.74775	0.47913
1455.51	0.74389	0.63886	0.74977	0.48109
1455.99	0.74393	0.63956	0.75188	0.4833
1456.47	0.74417	0.64044	0.75396	0.48575
1456.96	0.74455	0.64141	0.75588	0.48835
1457.44	0.74499	0.64237	0.75747	0.49105
1457.92	0.74537	0.64323	0.75862	0.49375
1458.4	0.74556	0.64386	0.7592	0.49634
1458.88	0.74545	0.64414	0.75914	0.49871
1459.37	0.74489	0.64399	0.7584	0.50077
1459.85	0.74376	0.64332	0.75704	0.50247
1460.33	0.74197	0.64211	0.75521	0.50387
1460.81	0.73949	0.64038	0.75315	0.50506
1461.3	0.73639	0.63821	0.75122	0.50623
1461.78	0.73279	0.63571	0.74974	0.5075
1462.26	0.72887	0.63299	0.74901	0.50898
1462.74	0.7248	0.63017	0.74925	0.5107
1463.22	0.72081	0.62742	0.75056	0.51271
1463.71	0.7171	0.62487	0.75291	0.51496
1464.19	0.71385	0.62269	0.75617	0.51744
1464.67	0.71116	0.62096	0.76012	0.52007
1465.15	0.70914	0.61977	0.76448	0.5228
1465.63	0.70778	0.61913	0.76892	0.52552
1466.12	0.70705	0.61902	0.77312	0.52817
1466.6	0.70684	0.61935	0.77679	0.53067
1467.08	0.70697	0.61998	0.77967	0.53296
1467.56	0.70725	0.62075	0.78164	0.53504
1468.05	0.70749	0.6215	0.78268	0.53694
1468.53	0.70761	0.62214	0.78285	0.53874
1469.01	0.70773	0.62274	0.78229	0.54055
1469.49	0.70817	0.62354	0.78119	0.54253
1469.97	0.7094	0.62495	0.77983	0.54481
1470.46	0.71186	0.62733	0.77854	0.54747
1470.94	0.71579	0.6309	0.77768	0.55054
1471.42	0.72122	0.63573	0.77753	0.55394
1471.9	0.72798	0.64173	0.77832	0.5576
1472.38	0.73579	0.64869	0.78022	0.56142
1472.87	0.74428	0.65637	0.7833	0.5653
1473.35	0.75305	0.66443	0.78757	0.56914
1473.83	0.76167	0.67254	0.79291	0.57285
1474.31	0.76972	0.68031	0.79905	0.57634
1474.8	0.77683	0.68741	0.80563	0.57957
1475.28	0.78282	0.6936	0.81222	0.58253
1475.76	0.78771	0.69886	0.81843	0.58527
1476.24	0.79174	0.70335	0.82398	0.5879
1476.72	0.79523	0.70731	0.82873	0.59049
1477.21	0.79843	0.71092	0.83263	0.59307
1477.69	0.80147	0.71429	0.83567	0.59563
1478.17	0.80439	0.71748	0.83793	0.59815
1478.65	0.80726	0.72056	0.83957	0.60064
1479.13	0.81014	0.72361	0.84084	0.60311
1479.62	0.81312	0.72676	0.84205	0.6056
1480.1	0.81626	0.73008	0.84353	0.60814
1480.58	0.81961	0.73365	0.84552	0.61075
1481.06	0.82315	0.73744	0.84819	0.61341
1481.55	0.82683	0.74141	0.85159	0.61611
1482.03	0.83055	0.74547	0.85567	0.61878
1482.51	0.8342	0.7495	0.86031	0.62138
1482.99	0.83769	0.7534	0.86534	0.62388
1483.47	0.84095	0.7571	0.87054	0.62623
1483.95	0.84392	0.76054	0.87572	0.62844
1484.44	0.84658	0.76372	0.88067	0.63052
1484.92	0.84894	0.76664	0.88525	0.63247
1485.4	0.85102	0.76934	0.88936	0.63432
1485.88	0.85282	0.77184	0.89296	0.63609
1486.37	0.85438	0.77419	0.89607	0.63781
1486.85	0.85577	0.77644	0.89877	0.63951
1487.33	0.85711	0.77871	0.90121	0.64129
1487.81	0.85851	0.78107	0.90354	0.64318
[truncated: 5,211 more rows]

## Sheet: Fig4d
Wavelength	Intensity
	PVA72	PVA87	PVA92	PVA98
400	0.00107	0.00115	0.00357	0.01766
401	0.00111	0.00118	0.00363	0.01785
402	0.00112	0.00121	0.00379	0.01833
403	0.00116	0.00124	0.004	0.01886
404	0.00119	0.0013	0.00414	0.01944
405	0.00123	0.00137	0.00436	0.01997
406	0.00127	0.00142	0.00464	0.02056
407	0.00132	0.00149	0.00495	0.02116
408	0.00138	0.00157	0.0053	0.02181
409	0.00142	0.00164	0.00567	0.02251
410	0.00149	0.00176	0.00618	0.02328
411	0.00155	0.00188	0.00672	0.02407
412	0.00164	0.00201	0.00728	0.02496
413	0.00174	0.00215	0.00803	0.02605
414	0.00183	0.00233	0.00887	0.0271
415	0.00194	0.0025	0.00978	0.02822
416	0.00207	0.00272	0.0108	0.02958
417	0.00221	0.00297	0.01203	0.03096
418	0.00238	0.00327	0.01337	0.03244
419	0.00257	0.00359	0.01496	0.03421
420	0.0028	0.00402	0.0167	0.03643
421	0.00303	0.00449	0.01874	0.03861
422	0.00331	0.00504	0.02116	0.04106
423	0.00362	0.0057	0.02368	0.0439
424	0.00402	0.00647	0.02668	0.04715
425	0.00452	0.00739	0.03005	0.05048
426	0.00505	0.00849	0.03374	0.05456
427	0.00568	0.00992	0.03797	0.05901
428	0.00647	0.01155	0.04299	0.06371
429	0.0074	0.01335	0.04831	0.06925
430	0.00844	0.01561	0.05431	0.07549
431	0.00969	0.01824	0.06105	0.08202
432	0.01118	0.0212	0.06825	0.08922
433	0.01275	0.02449	0.07603	0.09717
434	0.01453	0.02836	0.08498	0.10603
435	0.01664	0.0327	0.09471	0.11573
436	0.01899	0.03733	0.10487	0.12613
437	0.02136	0.04228	0.11606	0.13795
438	0.02412	0.04811	0.1288	0.15027
439	0.02712	0.05406	0.14132	0.16396
440	0.03025	0.06034	0.15472	0.17869
441	0.03354	0.06717	0.16925	0.19376
442	0.03711	0.07441	0.18406	0.20978
443	0.04102	0.08202	0.20004	0.22797
444	0.04499	0.0901	0.21727	0.24702
445	0.04927	0.09871	0.23437	0.26621
446	0.05381	0.10728	0.25164	0.28718
447	0.05818	0.11627	0.26975	0.30907
448	0.06259	0.12538	0.28818	0.33088
449	0.06729	0.13408	0.3052	0.3526
450	0.07208	0.14303	0.32335	0.37632
451	0.07674	0.15298	0.34241	0.40067
452	0.08132	0.16192	0.36017	0.42405
453	0.08593	0.17095	0.37711	0.44819
454	0.0908	0.1804	0.39501	0.47274
455	0.09551	0.18939	0.41352	0.4973
456	0.09975	0.19792	0.42905	0.51977
457	0.10437	0.20616	0.44444	0.54099
458	0.10886	0.21427	0.46067	0.56305
459	0.11336	0.22256	0.47566	0.58552
460	0.11706	0.23104	0.48897	0.60591
461	0.12106	0.23816	0.50312	0.6263
462	0.12518	0.24532	0.51685	0.64628
463	0.12888	0.25231	0.52892	0.665
464	0.13192	0.25843	0.53974	0.6829
465	0.13541	0.26454	0.55181	0.69705
466	0.13903	0.27104	0.56221	0.71078
467	0.1422	0.27661	0.57137	0.72618
468	0.1449	0.28215	0.58136	0.74074
469	0.14815	0.28797	0.59051	0.75281
470	0.15144	0.29234	0.59883	0.76404
471	0.15393	0.29892	0.60674	0.77695
472	0.15685	0.30379	0.61673	0.78943
473	0.15968	0.30849	0.6238	0.8015
474	0.16192	0.31348	0.63046	0.81149
475	0.16467	0.3176	0.63962	0.82189
476	0.16746	0.32231	0.64877	0.83479
477	0.17	0.32692	0.65418	0.84727
478	0.17233	0.33134	0.66126	0.85768
479	0.17486	0.33533	0.66875	0.86891
480	0.17715	0.33999	0.67541	0.88223
481	0.1789	0.34261	0.68206	0.89555
482	0.18069	0.34619	0.68747	0.9072
483	0.18302	0.34948	0.69288	0.91677
484	0.18464	0.3531	0.69954	0.93009
485	0.18631	0.35381	0.70412	0.94216
486	0.1876	0.35651	0.70703	0.95173
487	0.1891	0.35988	0.71036	0.96005
488	0.18989	0.36196	0.71577	0.96962
489	0.19122	0.36251	0.71744	0.97961
490	0.19213	0.36409	0.71744	0.98419
491	0.19255	0.36446	0.71952	0.99084
492	0.19234	0.364	0.72118	0.99542
493	0.19293	0.36409	0.71993	0.99667
494	0.19305	0.36429	0.71785	0.99834
495	0.19234	0.36271	0.71744	1
496	0.19184	0.36113	0.71286	0.99584
497	0.19101	0.36051	0.70995	0.99251
498	0.18989	0.35839	0.70787	0.99126
499	0.18901	0.35522	0.70287	0.98627
500	0.18814	0.35268	0.69621	0.97586
501	0.18656	0.35069	0.69164	0.96837
502	0.18448	0.34669	0.68498	0.96088
503	0.18352	0.34332	0.67707	0.95256
504	0.18223	0.34024	0.67083	0.94091
505	0.18015	0.33712	0.66417	0.92926
506	0.1784	0.3325	0.6546	0.92176
507	0.17653	0.32884	0.64836	0.90928
508	0.17457	0.32547	0.64128	0.89763
509	0.17212	0.32197	0.63171	0.88722
510	0.17033	0.31769	0.6238	0.87724
511	0.16862	0.31394	0.61631	0.86558
512	0.1665	0.31003	0.60841	0.85476
513	0.16442	0.30624	0.59967	0.84561
514	0.16263	0.30221	0.59218	0.83645
515	0.16084	0.29879	0.58469	0.8248
516	0.15847	0.29455	0.57511	0.81565
517	0.15643	0.29047	0.56721	0.80691
518	0.15468	0.28664	0.56013	0.7965
519	0.15256	0.2831	0.55098	0.78693
520	0.15015	0.2789	0.54266	0.77944
521	0.14819	0.27441	0.53558	0.77154
522	0.14623	0.27074	0.52684	0.76113
523	0.14386	0.267	0.51893	0.75156
524	0.1417	0.26263	0.51061	0.74407
525	0.1397	0.25793	0.50187	0.7345
526	0.1372	0.25443	0.49313	0.72409
527	0.13479	0.25019	0.48606	0.71328
528	0.13279	0.24561	0.4769	0.70454
529	0.13046	0.24116	0.46816	0.69413
530	0.12805	0.23675	0.46026	0.68248
531	0.12551	0.23271	0.4511	0.67166
532	0.12322	0.22821	0.44236	0.66084
533	0.12077	0.22347	0.43446	0.64794
534	0.11856	0.21889	0.42613	0.63379
535	0.11602	0.21473	0.4159	0.62131
536	0.1134	0.21024	0.40732	0.60965
537	0.11153	0.20512	0.39921	0.59592
538	0.10895	0.20137	0.39005	0.58094
539	0.10628	0.19638	0.38165	0.56721
540	0.1042	0.1913	0.37233	0.55431
541	0.10171	0.18643	0.36263	0.53933
542	0.09925	0.18236	0.35368	0.52434
543	0.09655	0.17782	0.34503	0.51103
544	0.09434	0.17291	0.33579	0.49771
545	0.09176	0.16854	0.3263	0.48315
546	0.08935	0.16409	0.31856	0.469
547	0.08702	0.15988	0.30995	0.4561
548	0.08469	0.15522	0.30129	0.44361
549	0.08244	0.15085	0.29313	0.42946
550	0.08032	0.14707	0.28469	0.4154
551	0.07815	0.14257	0.27607	0.40316
552	0.07574	0.13816	0.26846	0.39097
553	0.07349	0.13433	0.26097	0.37932
554	0.07158	0.13046	0.25256	0.36742
555	0.06933	0.12622	0.24457	0.35576
556	0.06708	0.12218	0.23691	0.34503
557	0.06504	0.11852	0.22921	0.33354
558	0.063	0.11465	0.22085	0.32222
559	0.06084	0.1104	0.21382	0.31203
560	0.05893	0.10674	0.20699	0.30266
561	0.0571	0.10337	0.19971	0.29247
562	0.05518	0.09975	0.19284	0.28273
563	0.05314	0.09592	0.18631	0.27399
564	0.05144	0.09284	0.17953	0.26475
565	0.0496	0.08922	0.17308	0.25501
566	0.04769	0.08568	0.16696	0.24636
567	0.0459	0.08261	0.16072	0.23804
568	0.04424	0.07957	0.15489	0.22938
569	0.04261	0.07645	0.14944	0.22106
570	0.04092	0.07349	0.14361	0.2134
571	0.03947	0.0707	0.13804	0.20599
572	0.03797	0.06812	0.13308	0.19788
573	0.0365	0.06533	0.12784	0.19026
574	0.03501	0.06284	0.12264	0.18323
575	0.03373	0.06038	0.11794	0.17657
576	0.03233	0.05789	0.11344	0.16962
577	0.03101	0.05564	0.10882	0.16325
578	0.0299	0.05347	0.10437	0.15693
579	0.02878	0.05131	0.10042	0.15089
580	0.02746	0.04927	0.09663	0.14444
581	0.02642	0.04711	0.09234	0.13841
582	0.02537	0.04524	0.08872	0.13267
583	0.0243	0.0434	0.08506	0.12759
584	0.02332	0.04161	0.08152	0.12222
585	0.02236	0.0398	0.0784	0.11706
586	0.02147	0.03825	0.07541	0.11236
587	0.0205	0.03672	0.07208	0.10787
588	0.01972	0.03515	0.06925	0.1032
589	0.01893	0.03378	0.0665	0.09863
590	0.01806	0.03238	0.06363	0.09447
591	0.01737	0.03104	0.06109	0.0908
592	0.01665	0.02971	0.05859	0.08677
593	0.01596	0.02851	0.05622	0.08302
594	0.01528	0.02728	0.05385	0.07961
595	0.01464	0.02617	0.05169	0.0762
596	0.01406	0.02515	0.04952	0.0727
597	0.01339	0.02396	0.0474	0.0695
598	0.0128	0.02288	0.04536	0.06654
599	0.0123	0.02195	0.04357	0.06355
600	0.01174	0.02099	0.04182	0.0608
	--	--	--	--

## Sheet: Fig4f
Time	Counts	Time	Counts	Time	Counts	Time	Counts
PVA72		PVA87		PVA92		PVA98
0	2	0	13	0	6	0	5
4000000	4	4000000	10	4000000	3	4000000	10
8e+06	6	8000000	11	8000000	7	8000000	5
12000000	3	12000000	3	12000000	8	12000000	0
16000000	1	16000000	7	16000000	3	16000000	10
20000000	7	20000000	10	20000000	5	20000000	11
24000000	5	24000000	3	24000000	5	24000000	5
28000000	3	28000000	3	28000000	4	28000000	11
32000000	8	32000000	8	32000000	8	32000000	3
36000000	2	36000000	7	36000000	2	36000000	5
40000000	6	40000000	3	40000000	2	40000000	6
44000000	6	44000000	3	44000000	5	44000000	7
48000000	7	48000000	1	48000000	4	48000000	3
52000000	3	52000000	2	52000000	1	52000000	16
56000000	8	56000000	2	56000000	3	56000000	10
60000000	7	60000000	9	60000000	7	60000000	7
64000000	4	64000000	8	64000000	3	64000000	10
68000000	4	68000000	6	68000000	3	68000000	3
72000000	2	72000000	3	72000000	9	72000000	1
76000000	1	76000000	4	76000000	5	76000000	2
80000000	13264	80000000	7097	80000000	6090	80000000	17311
84000000	644	84000000	503	84000000	520	84000000	1425
88000000	493	88000000	463	88000000	420	88000000	1051
92000000	343	92000000	310	92000000	344	92000000	914
96000000	255	96000000	280	96000000	296	96000000	852
100000000	192	100000000	220	100000000	311	100000000	733
104000000	176	104000000	191	104000000	240	104000000	700
108000000	173	108000000	166	108000000	209	108000000	584
112000000	136	112000000	133	112000000	229	112000000	611
116000000	131	116000000	133	116000000	254	116000000	553
120000000	118	120000000	126	120000000	189	120000000	546
124000000	99	124000000	130	124000000	233	124000000	574
128000000	74	128000000	90	128000000	229	128000000	533
132000000	76	132000000	132	132000000	159	132000000	524
136000000	78	136000000	91	136000000	159	136000000	479
140000000	56	140000000	66	140000000	149	140000000	449
144000000	60	144000000	83	144000000	159	144000000	485
148000000	42	148000000	84	148000000	170	148000000	469
152000000	53	152000000	72	152000000	149	152000000	435
156000000	52	156000000	88	156000000	133	156000000	485
160000000	52	160000000	80	160000000	160	160000000	472
164000000	49	164000000	67	164000000	164	164000000	508
168000000	37	168000000	75	168000000	124	168000000	429
172000000	63	172000000	73	172000000	140	172000000	465
176000000	24	176000000	52	176000000	162	176000000	421
180000000	43	180000000	49	180000000	140	180000000	416
184000000	37	184000000	54	184000000	127	184000000	423
188000000	35	188000000	52	188000000	127	188000000	435
192000000	37	192000000	38	192000000	123	192000000	460
196000000	29	196000000	46	196000000	92	196000000	413
200000000	33	200000000	46	200000000	128	200000000	376
204000000	34	204000000	41	204000000	126	204000000	433
208000000	22	208000000	49	208000000	99	208000000	420
212000000	38	212000000	51	212000000	98	212000000	465
216000000	36	216000000	38	216000000	118	216000000	379
220000000	42	220000000	46	220000000	97	220000000	424
224000000	23	224000000	30	224000000	81	224000000	416
228000000	21	228000000	64	228000000	128	228000000	369
232000000	28	232000000	37	232000000	75	232000000	368
236000000	28	236000000	42	236000000	82	236000000	371
240000000	33	240000000	34	240000000	92	240000000	448
244000000	15	244000000	42	244000000	87	244000000	389
248000000	38	248000000	39	248000000	99	248000000	374
252000000	19	252000000	17	252000000	111	252000000	397
256000000	16	256000000	33	256000000	100	256000000	340
260000000	22	260000000	39	260000000	83	260000000	385
264000000	22	264000000	25	264000000	98	264000000	378
268000000	27	268000000	30	268000000	58	268000000	374
272000000	22	272000000	37	272000000	99	272000000	392
276000000	26	276000000	34	276000000	95	276000000	343
280000000	25	280000000	49	280000000	88	280000000	392
284000000	25	284000000	42	284000000	85	284000000	329
288000000	30	288000000	31	288000000	108	288000000	342
292000000	14	292000000	28	292000000	70	292000000	351
296000000	16	296000000	26	296000000	64	296000000	345
300000000	15	300000000	38	300000000	93	300000000	326
304000000	16	304000000	18	304000000	61	304000000	350
308000000	15	308000000	29	308000000	60	308000000	323
312000000	24	312000000	26	312000000	75	312000000	367
316000000	28	316000000	32	316000000	76	316000000	385
320000000	25	320000000	26	320000000	66	320000000	321
324000000	22	324000000	19	324000000	71	324000000	357
328000000	26	328000000	24	328000000	73	328000000	352
332000000	19	332000000	33	332000000	55	332000000	371
336000000	12	336000000	30	336000000	67	336000000	336
340000000	17	340000000	21	340000000	72	340000000	365
344000000	18	344000000	31	344000000	53	344000000	294
348000000	11	348000000	32	348000000	73	348000000	339
352000000	7	352000000	14	352000000	69	352000000	354
356000000	28	356000000	34	356000000	57	356000000	298
360000000	19	360000000	22	360000000	58	360000000	294
364000000	6	364000000	26	364000000	52	364000000	384
368000000	21	368000000	19	368000000	79	368000000	302
372000000	7	372000000	17	372000000	73	372000000	316
376000000	16	376000000	31	376000000	41	376000000	326
380000000	10	380000000	22	380000000	54	380000000	337
384000000	14	384000000	17	384000000	53	384000000	270
388000000	11	388000000	30	388000000	51	388000000	295
392000000	23	392000000	27	392000000	55	392000000	296
396000000	11	396000000	19	396000000	59	396000000	312
400000000	12	400000000	20	400000000	46	400000000	282
404000000	12	404000000	19	404000000	54	404000000	295
408000000	23	408000000	23	408000000	54	408000000	293
412000000	8	412000000	25	412000000	52	412000000	322
416000000	6	416000000	26	416000000	60	416000000	328
420000000	8	420000000	16	420000000	57	420000000	319
424000000	16	424000000	18	424000000	47	424000000	344
428000000	13	428000000	14	428000000	48	428000000	310
432000000	12	432000000	18	432000000	35	432000000	296
436000000	11	436000000	16	436000000	44	436000000	298
440000000	8	440000000	24	440000000	47	440000000	302
444000000	14	444000000	9	444000000	38	444000000	278
448000000	22	448000000	24	448000000	55	448000000	322
452000000	12	452000000	14	452000000	51	452000000	264
456000000	21	456000000	26	456000000	38	456000000	300
460000000	11	460000000	25	460000000	40	460000000	250
464000000	13	464000000	20	464000000	38	464000000	282
468000000	16	468000000	13	468000000	45	468000000	294
472000000	10	472000000	10	472000000	48	472000000	318
476000000	13	476000000	15	476000000	27	476000000	302
480000000	18	480000000	19	480000000	47	480000000	221
484000000	8	484000000	23	484000000	47	484000000	304
488000000	7	488000000	20	488000000	41	488000000	291
492000000	11	492000000	12	492000000	39	492000000	304
496000000	15	496000000	11	496000000	38	496000000	272
500000000	10	500000000	17	500000000	49	500000000	249
504000000	11	504000000	14	504000000	35	504000000	286
508000000	17	508000000	17	508000000	37	508000000	290
512000000	16	512000000	13	512000000	55	512000000	264
516000000	22	516000000	8	516000000	59	516000000	252
520000000	10	520000000	11	520000000	56	520000000	249
524000000	5	524000000	23	524000000	34	524000000	251
528000000	8	528000000	19	528000000	49	528000000	295
532000000	11	532000000	22	532000000	35	532000000	277
536000000	10	536000000	10	536000000	45	536000000	283
540000000	14	540000000	21	540000000	26	540000000	233
544000000	9	544000000	16	544000000	40	544000000	254
548000000	7	548000000	18	548000000	36	548000000	254
552000000	5	552000000	19	552000000	25	552000000	285
556000000	14	556000000	10	556000000	27	556000000	285
560000000	7	560000000	8	560000000	21	560000000	278
564000000	11	564000000	15	564000000	42	564000000	236
568000000	7	568000000	19	568000000	29	568000000	299
572000000	5	572000000	3	572000000	47	572000000	281
576000000	18	576000000	23	576000000	43	576000000	269
580000000	8	580000000	17	580000000	25	580000000	240
584000000	9	584000000	18	584000000	34	584000000	244
588000000	5	588000000	20	588000000	24	588000000	259
592000000	15	592000000	21	592000000	21	592000000	236
596000000	10	596000000	9	596000000	31	596000000	273
600000000	11	600000000	11	600000000	27	600000000	246
604000000	13	604000000	13	604000000	30	604000000	223
608000000	8	608000000	7	608000000	24	608000000	254
612000000	10	612000000	14	612000000	35	612000000	224
616000000	5	616000000	14	616000000	22	616000000	253
620000000	6	620000000	19	620000000	31	620000000	246
624000000	15	624000000	16	624000000	26	624000000	266
628000000	14	628000000	7	628000000	31	628000000	245
632000000	12	632000000	7	632000000	32	632000000	254
636000000	14	636000000	14	636000000	40	636000000	248
640000000	8	640000000	8	640000000	31	640000000	241
644000000	6	644000000	16	644000000	33	644000000	197
648000000	7	648000000	9	648000000	33	648000000	240
652000000	8	652000000	14	652000000	27	652000000	274
656000000	8	656000000	9	656000000	16	656000000	262
660000000	9	660000000	10	660000000	10	660000000	233
664000000	5	664000000	16	664000000	26	664000000	200
668000000	4	668000000	19	668000000	24	668000000	256
672000000	9	672000000	10	672000000	36	672000000	237
676000000	3	676000000	6	676000000	20	676000000	230
680000000	4	680000000	6	680000000	23	680000000	228
684000000	6	684000000	21	684000000	20	684000000	246
688000000	3	688000000	19	688000000	34	688000000	253
692000000	3	692000000	8	692000000	33	692000000	221
696000000	11	696000000	10	696000000	20	696000000	216
700000000	15	700000000	16	700000000	30	700000000	232
704000000	12	704000000	15	704000000	24	704000000	212
708000000	9	708000000	6	708000000	24	708000000	231
712000000	5	712000000	14	712000000	25	712000000	250
716000000	13	716000000	13	716000000	32	716000000	233
720000000	11	720000000	6	720000000	20	720000000	187
724000000	9	724000000	11	724000000	35	724000000	214
728000000	8	728000000	10	728000000	21	728000000	242
732000000	3	732000000	8	732000000	30	732000000	240
736000000	10	736000000	20	736000000	33	736000000	210
740000000	8	740000000	12	740000000	18	740000000	216
744000000	9	744000000	19	744000000	36	744000000	202
748000000	7	748000000	10	748000000	29	748000000	246
752000000	7	752000000	11	752000000	33	752000000	190
756000000	10	756000000	10	756000000	27	756000000	189
760000000	16	760000000	5	760000000	24	760000000	226
764000000	7	764000000	16	764000000	19	764000000	226
768000000	10	768000000	13	768000000	25	768000000	217
772000000	10	772000000	7	772000000	19	772000000	208
776000000	12	776000000	15	776000000	14	776000000	212
780000000	5	780000000	13	780000000	22	780000000	189
784000000	2	784000000	14	784000000	28	784000000	247
788000000	15	788000000	9	788000000	24	788000000	204
792000000	11	792000000	6	792000000	27	792000000	215
796000000	12	796000000	9	796000000	23	796000000	206
800000000	12	800000000	9	800000000	27	800000000	216
804000000	5	804000000	12	804000000	32	804000000	194
808000000	14	808000000	15	808000000	16	808000000	225
812000000	14	812000000	24	812000000	31	812000000	210
816000000	5	816000000	4	816000000	33	816000000	245
820000000	13	820000000	6	820000000	16	820000000	251
824000000	5	824000000	18	824000000	18	824000000	183
828000000	9	828000000	9	828000000	32	828000000	180
832000000	8	832000000	17	832000000	12	832000000	214
836000000	8	836000000	8	836000000	20	836000000	211
840000000	7	840000000	16	840000000	17	840000000	218
844000000	4	844000000	16	844000000	17	844000000	198
848000000	8	848000000	10	848000000	19	848000000	197
852000000	13	852000000	20	852000000	34	852000000	187
856000000	7	856000000	11	856000000	15	856000000	218
860000000	10	860000000	7	860000000	11	860000000	179
864000000	7	864000000	23	864000000	18	864000000	223
868000000	6	868000000	15	868000000	22	868000000	153
872000000	11	872000000	14	872000000	22	872000000	216
876000000	5	876000000	7	876000000	12	876000000	185
880000000	7	880000000	10	880000000	18	880000000	199
884000000	6	884000000	11	884000000	21	884000000	196
888000000	5	888000000	11	888000000	25	888000000	177
892000000	10	892000000	3	892000000	31	892000000	176
896000000	7	896000000	8	896000000	14	896000000	213
900000000	8	900000000	14	900000000	20	900000000	180
904000000	12	904000000	9	904000000	22	904000000	200
908000000	6	908000000	10	908000000	22	908000000	163
912000000	9	912000000	10	912000000	17	912000000	158
916000000	8	916000000	10	916000000	17	916000000	206
920000000	13	920000000	6	920000000	14	920000000	180
924000000	5	924000000	8	924000000	15	924000000	188
928000000	11	928000000	11	928000000	15	928000000	215
932000000	11	932000000	9	932000000	18	932000000	197
936000000	11	936000000	10	936000000	22	936000000	195
940000000	6	940000000	8	940000000	19	940000000	187
944000000	12	944000000	2	944000000	21	944000000	180
948000000	6	948000000	7	948000000	22	948000000	212
952000000	19	952000000	8	952000000	19	952000000	182
956000000	5	956000000	13	956000000	16	956000000	171
960000000	2	960000000	13	960000000	22	960000000	168
964000000	3	964000000	9	964000000	18	964000000	184
968000000	13	968000000	11	968000000	13	968000000	159
972000000	5	972000000	8	972000000	21	972000000	213
976000000	3	976000000	10	976000000	18	976000000	177
980000000	6	980000000	12	980000000	19	980000000	195
984000000	5	984000000	16	984000000	20	984000000	166
988000000	4	988000000	3	988000000	18	988000000	170
992000000	8	992000000	11	992000000	27	992000000	180
996000000	6	996000000	10	996000000	17	996000000	162
1000000000	8	1000000000	3	1000000000	12	1000000000	184
1004000000	9	1004000000	6	1004000000	16	1004000000	193
1008000000	2	1008000000	9	1008000000	18	1008000000	159
1012000000	4	1012000000	10	1012000000	16	1012000000	215
1016000000	8	1016000000	10	1016000000	12	1016000000	172
1020000000	4	1020000000	7	1020000000	7	1020000000	163
1024000000	5	1024000000	13	1024000000	12	1024000000	162
1028000000	11	1028000000	6	1028000000	21	1028000000	165
1032000000	6	1032000000	4	1032000000	16	1032000000	173
1036000000	8	1036000000	5	1036000000	18	1036000000	185
1040000000	7	1040000000	11	1040000000	14	1040000000	175
1044000000	8	1044000000	9	1044000000	16	1044000000	152
1048000000	4	1048000000	8	1048000000	18	1048000000	155
1052000000	6	1052000000	15	1052000000	14	1052000000	165
1056000000	3	1056000000	7	1056000000	16	1056000000	164
1060000000	6	1060000000	1	1060000000	12	1060000000	161
1064000000	5	1064000000	8	1064000000	16	1064000000	140
1068000000	1	1068000000	12	1068000000	17	1068000000	162
1072000000	1	1072000000	9	1072000000	8	1072000000	158
1076000000	9	1076000000	10	1076000000	22	1076000000	147
1080000000	5	1080000000	5	1080000000	11	1080000000	138
1084000000	9	1084000000	4	1084000000	29	1084000000	157
1088000000	14	1088000000	5	1088000000	14	1088000000	170
1092000000	5	1092000000	11	1092000000	15	1092000000	156
1096000000	8	1096000000	5	1096000000	11	1096000000	183
1100000000	4	1100000000	6	1100000000	21	1100000000	161
1104000000	4	1104000000	7	1104000000	12	1104000000	183
1108000000	4	1108000000	7	1108000000	19	1108000000	172
1112000000	4	1112000000	6	1112000000	12	1112000000	157
1116000000	6	1116000000	16	1116000000	23	1116000000	156
1120000000	7	1120000000	13	1120000000	18	1120000000	166
1124000000	10	1124000000	4	1124000000	21	1124000000	127
1128000000	6	1128000000	7	1128000000	24	1128000000	210
1132000000	1	1132000000	5	1132000000	18	1132000000	146
1136000000	13	1136000000	7	1136000000	14	1136000000	169
1140000000	8	1140000000	8	1140000000	8	1140000000	168
1144000000	5	1144000000	10	1144000000	10	1144000000	142
1148000000	5	1148000000	11	1148000000	16	1148000000	122
1152000000	3	1152000000	11	1152000000	14	1152000000	138
1156000000	7	1156000000	6	1156000000	13	1156000000	131
1160000000	9	1160000000	7	1160000000	18	1160000000	144
1164000000	6	1164000000	7	1164000000	18	1164000000	177
1168000000	2	1168000000	10	1168000000	21	1168000000	158
1172000000	4	1172000000	4	1172000000	13	1172000000	128
1176000000	5	1176000000	4	1176000000	17	1176000000	168
1180000000	9	1180000000	37	1180000000	4	1180000000	161
1184000000	12	1184000000	8	1184000000	20	1184000000	143
1188000000	3	1188000000	5	1188000000	30	1188000000	143
1192000000	5	1192000000	12	1192000000	16	1192000000	179
1196000000	14	1196000000	8	1196000000	10	1196000000	147
1200000000	6	1200000000	5	1200000000	10	1200000000	135
1204000000	5	1204000000	6	1204000000	13	1204000000	152
1208000000	10	1208000000	5	1208000000	18	1208000000	130
1212000000	6	1212000000	5	1212000000	9	1212000000	131
1216000000	3	1216000000	9	1216000000	9	1216000000	141
1220000000	8	1220000000	10	1220000000	12	1220000000	137
1224000000	2	1224000000	9	1224000000	17	1224000000	152
1228000000	10	1228000000	7	1228000000	12	1228000000	175
1232000000	6	1232000000	8	1232000000	8	1232000000	160
1236000000	5	1236000000	9	1236000000	11	1236000000	141
1240000000	4	1240000000	4	1240000000	20	1240000000	148
1244000000	11	1244000000	5	1244000000	18	1244000000	177
1248000000	12	1248000000	11	1248000000	13	1248000000	127
1252000000	4	1252000000	10	1252000000	12	1252000000	158
1256000000	1	1256000000	6	1256000000	10	1256000000	170
1260000000	6	1260000000	5	1260000000	16	1260000000	145
1264000000	11	1264000000	8	1264000000	10	1264000000	147
1268000000	7	1268000000	2	1268000000	17	1268000000	144
1272000000	7	1272000000	11	1272000000	19	1272000000	147
1276000000	7	1276000000	5	1276000000	13	1276000000	125
1280000000	7	1280000000	7	1280000000	14	1280000000	140
1284000000	7	1284000000	9	1284000000	11	1284000000	141
1288000000	3	1288000000	5	1288000000	10	1288000000	164
1292000000	9	1292000000	7	1292000000	5	1292000000	142
1296000000	7	1296000000	19	1296000000	16	1296000000	131
1300000000	1	1300000000	8	1300000000	15	1300000000	140
1304000000	10	1304000000	5	1304000000	11	1304000000	127
1308000000	9	1308000000	7	1308000000	9	1308000000	170
1312000000	8	1312000000	4	1312000000	13	1312000000	145
1316000000	10	1316000000	8	1316000000	14	1316000000	129
1320000000	4	1320000000	7	1320000000	23	1320000000	147
1324000000	3	1324000000	13	1324000000	16	1324000000	141
1328000000	8	1328000000	6	1328000000	10	1328000000	151
1332000000	3	1332000000	4	1332000000	9	1332000000	157
1336000000	4	1336000000	16	1336000000	4	1336000000	135
1340000000	4	1340000000	11	1340000000	19	1340000000	138
1344000000	9	1344000000	9	1344000000	11	1344000000	127
1348000000	6	1348000000	10	1348000000	10	1348000000	132
1352000000	6	1352000000	13	1352000000	9	1352000000	119
1356000000	1	1356000000	18	1356000000	7	1356000000	144
1360000000	4	1360000000	8	1360000000	9	1360000000	123
1364000000	2	1364000000	1	1364000000	25	1364000000	132
1368000000	7	1368000000	10	1368000000	9	1368000000	120
1372000000	7	1372000000	2	1372000000	7	1372000000	125
1376000000	5	1376000000	8	1376000000	7	1376000000	136
1380000000	4	1380000000	3	1380000000	10	1380000000	141
1384000000	7	1384000000	8	1384000000	12	1384000000	122
1388000000	8	1388000000	11	1388000000	2	1388000000	120
1392000000	3	1392000000	3	1392000000	6	1392000000	145
1396000000	2	1396000000	12	1396000000	16	1396000000	155
1400000000	6	1400000000	6	1400000000	3	1400000000	132
1404000000	8	1404000000	7	1404000000	5	1404000000	113
1408000000	2	1408000000	8	1408000000	8	1408000000	113
1412000000	7	1412000000	6	1412000000	6	1412000000	125
1416000000	6	1416000000	6	1416000000	10	1416000000	113
1420000000	15	1420000000	5	1420000000	8	1420000000	128
1424000000	11	1424000000	6	1424000000	10	1424000000	125
1428000000	2	1428000000	7	1428000000	13	1428000000	116
1432000000	1	1432000000	5	1432000000	18	1432000000	113
1436000000	10	1436000000	7	1436000000	5	1436000000	134
1440000000	10	1440000000	6	1440000000	17	1440000000	144
1444000000	2	1444000000	4	1444000000	11	1444000000	116
1448000000	2	1448000000	7	1448000000	15	1448000000	156
1452000000	4	1452000000	5	1452000000	15	1452000000	121
1456000000	6	1456000000	5	1456000000	12	1456000000	119
1460000000	1	1460000000	5	1460000000	12	1460000000	135
1464000000	2	1464000000	8	1464000000	3	1464000000	145
1468000000	3	1468000000	4	1468000000	7	1468000000	141
1472000000	13	1472000000	8	1472000000	9	1472000000	123
1476000000	5	1476000000	12	1476000000	24	1476000000	99
1480000000	6	1480000000	6	1480000000	9	1480000000	125
1484000000	7	1484000000	5	1484000000	1	1484000000	112
1488000000	6	1488000000	7	1488000000	14	1488000000	149
1492000000	8	1492000000	2	1492000000	13	1492000000	128
1496000000	6	1496000000	9	1496000000	21	1496000000	139
1500000000	8	1500000000	8	1500000000	4	1500000000	122
1504000000	20	1504000000	4	1504000000	9	1504000000	108
1508000000	3	1508000000	5	1508000000	10	1508000000	112
1512000000	7	1512000000	15	1512000000	8	1512000000	132
1516000000	1	1516000000	3	1516000000	5	1516000000	116
1520000000	4	1520000000	3	1520000000	10	1520000000	107
1524000000	6	1524000000	11	1524000000	10	1524000000	144
1528000000	9	1528000000	5	1528000000	8	1528000000	99
1532000000	6	1532000000	13	1532000000	4	1532000000	144
1536000000	2	1536000000	5	1536000000	8	1536000000	125
1540000000	7	1540000000	8	1540000000	13	1540000000	112
1544000000	5	1544000000	7	1544000000	20	1544000000	114
1548000000	4	1548000000	5	1548000000	10	1548000000	99
1552000000	7	1552000000	6	1552000000	14	1552000000	109
1556000000	2	1556000000	4	1556000000	17	1556000000	124
1560000000	3	1560000000	5	1560000000	15	1560000000	132
1564000000	14	1564000000	8	1564000000	4	1564000000	91
1568000000	12	1568000000	5	1568000000	8	1568000000	147
1572000000	6	1572000000	7	1572000000	10	1572000000	106
1576000000	6	1576000000	12	1576000000	14	1576000000	117
1580000000	7	1580000000	5	1580000000	13	1580000000	97
1584000000	8	1584000000	12	1584000000	11	1584000000	145
1588000000	3	1588000000	6	1588000000	12	1588000000	91
1592000000	10	1592000000	5	1592000000	17	1592000000	115
1596000000	4	1596000000	13	1596000000	7	1596000000	104
1600000000	5	1600000000	7	1600000000	13	1600000000	120
1604000000	4	1604000000	5	1604000000	10	1604000000	83
1608000000	4	1608000000	7	1608000000	11	1608000000	121
1612000000	2	1612000000	12	1612000000	10	1612000000	97
1616000000	4	1616000000	4	1616000000	5	1616000000	118
1620000000	7	1620000000	10	1620000000	15	1620000000	96
1624000000	16	1624000000	10	1624000000	8	1624000000	128
1628000000	6	1628000000	14	1628000000	19	1628000000	110
1632000000	7	1632000000	5	1632000000	7	1632000000	108
1636000000	3	1636000000	10	1636000000	15	1636000000	101
1640000000	7	1640000000	18	1640000000	15	1640000000	111
1644000000	7	1644000000	11	1644000000	13	1644000000	95
1648000000	11	1648000000	7	1648000000	4	1648000000	109
1652000000	8	1652000000	0	1652000000	11	1652000000	112
1656000000	3	1656000000	11	1656000000	9	1656000000	116
1660000000	8	1660000000	4	1660000000	6	1660000000	83
1664000000	1	1664000000	9	1664000000	8	1664000000	110
1668000000	7	1668000000	13	1668000000	10	1668000000	125
1672000000	5	1672000000	8	1672000000	13	1672000000	119
1676000000	10	1676000000	4	1676000000	8	1676000000	109
1680000000	5	1680000000	5	1680000000	8	1680000000	106
1684000000	9	1684000000	10	1684000000	7	1684000000	125
1688000000	11	1688000000	6	1688000000	12	1688000000	101
1692000000	7	1692000000	9	1692000000	1	1692000000	108
1696000000	5	1696000000	4	1696000000	19	1696000000	121
1700000000	13	1700000000	8	1700000000	7	1700000000	109
1704000000	8	1704000000	20	1704000000	5	1704000000	108
1708000000	2	1708000000	8	1708000000	8	1708000000	109
1712000000	5	1712000000	5	1712000000	12	1712000000	111
1716000000	8	1716000000	7	1716000000	7	1716000000	92
1720000000	3	1720000000	5	1720000000	12	1720000000	78
1724000000	4	1724000000	11	1724000000	11	1724000000	83
1728000000	0	1728000000	8	1728000000	19	1728000000	106
1732000000	7	1732000000	9	1732000000	2	1732000000	99
1736000000	3	1736000000	9	1736000000	14	1736000000	113
1740000000	3	1740000000	1	1740000000	8	1740000000	89
1744000000	7	1744000000	7	1744000000	10	1744000000	110
1748000000	6	1748000000	3	1748000000	8	1748000000	102
1752000000	6	1752000000	6	1752000000	7	1752000000	115
1756000000	5	1756000000	5	1756000000	8	1756000000	96
1760000000	2	1760000000	6	1760000000	10	1760000000	90
1764000000	3	1764000000	5	1764000000	12	1764000000	97
1768000000	13	1768000000	16	1768000000	7	1768000000	101
1772000000	6	1772000000	6	1772000000	8	1772000000	97
1776000000	2	1776000000	1	1776000000	8	1776000000	116
1780000000	7	1780000000	10	1780000000	8	1780000000	110
1784000000	8	1784000000	0	1784000000	8	1784000000	88
1788000000	1	1788000000	11	1788000000	6	1788000000	77
1792000000	5	1792000000	4	1792000000	7	1792000000	86
1796000000	6	1796000000	14	1796000000	12	1796000000	111
1800000000	14	1800000000	3	1800000000	9	1800000000	77
1804000000	5	1804000000	16	1804000000	9	1804000000	97
1808000000	3	1808000000	4	1808000000	7	1808000000	99
1812000000	6	1812000000	6	1812000000	8	1812000000	98
1816000000	5	1816000000	7	1816000000	9	1816000000	111
1820000000	10	1820000000	3	1820000000	17	1820000000	102
1824000000	1	1824000000	17	1824000000	8	1824000000	97
1828000000	4	1828000000	12	1828000000	5	1828000000	123
1832000000	8	1832000000	8	1832000000	8	1832000000	73
1836000000	1	1836000000	3	1836000000	10	1836000000	101
1840000000	4	1840000000	5	1840000000	13	1840000000	81
1844000000	8	1844000000	8	1844000000	9	1844000000	76
1848000000	6	1848000000	6	1848000000	4	1848000000	100
1852000000	5	1852000000	3	1852000000	3	1852000000	75
1856000000	5	1856000000	10	1856000000	8	1856000000	86
1860000000	5	1860000000	8	1860000000	12	1860000000	100
1864000000	11	1864000000	12	1864000000	13	1864000000	102
1868000000	12	1868000000	10	1868000000	15	1868000000	92
1872000000	10	1872000000	4	1872000000	2	1872000000	100
1876000000	12	1876000000	10	1876000000	7	1876000000	103
1880000000	5	1880000000	4	1880000000	12	1880000000	94
1884000000	5	1884000000	14	1884000000	7	1884000000	94
1888000000	11	1888000000	1	1888000000	9	1888000000	93
1892000000	1	1892000000	4	1892000000	12	1892000000	100
1896000000	8	1896000000	9	1896000000	9	1896000000	108
1900000000	7	1900000000	3	1900000000	3	1900000000	118
1904000000	10	1904000000	4	1904000000	8	1904000000	80
1908000000	2	1908000000	10	1908000000	6	1908000000	63
1912000000	3	1912000000	8	1912000000	6	1912000000	77
1916000000	4	1916000000	4	1916000000	8	1916000000	114
1920000000	4	1920000000	10	1920000000	12	1920000000	88
1924000000	1	1924000000	2	1924000000	10	1924000000	83
1928000000	2	1928000000	9	1928000000	11	1928000000	86
1932000000	9	1932000000	10	1932000000	4	1932000000	64
1936000000	7	1936000000	7	1936000000	13	1936000000	112
1940000000	3	1940000000	7	1940000000	20	1940000000	109
1944000000	5	1944000000	6	1944000000	7	1944000000	93
1948000000	6	1948000000	4	1948000000	12	1948000000	94
1952000000	4	1952000000	2	1952000000	13	1952000000	67
1956000000	12	1956000000	9	1956000000	9	1956000000	80
1960000000	4	1960000000	16	1960000000	4	1960000000	75
1964000000	4	1964000000	11	1964000000	12	1964000000	103
1968000000	13	1968000000	7	1968000000	4	1968000000	76
1972000000	12	1972000000	9	1972000000	6	1972000000	83
1976000000	1	1976000000	6	1976000000	11	1976000000	68
1980000000	2	1980000000	7	1980000000	12	1980000000	97
1984000000	8	1984000000	7	1984000000	11	1984000000	79
1988000000	8	1988000000	11	1988000000	11	1988000000	77
1992000000	3	1992000000	8	1992000000	12	1992000000	104
1996000000	4	1996000000	3	1996000000	5	1996000000	102
2000000000	6	2000000000	12	2000000000	3	2000000000	48
2004000000	6	2004000000	6	2004000000	14	2004000000	59
2008000000	0	2008000000	9	2008000000	4	2008000000	118
2012000000	5	2012000000	3	2012000000	9	2012000000	70
2016000000	7	2016000000	6	2016000000	7	2016000000	83
2020000000	3	2020000000	12	2020000000	10	2020000000	93
2024000000	2	2024000000	4	2024000000	10	2024000000	83
2028000000	10	2028000000	6	2028000000	7	2028000000	89
2032000000	3	2032000000	10	2032000000	7	2032000000	106
2036000000	1	2036000000	7	2036000000	8	2036000000	98
2040000000	6	2040000000	6	2040000000	9	2040000000	88
2044000000	5	2044000000	9	2044000000	7	2044000000	79
2048000000	8	2048000000	3	2048000000	15	2048000000	96
2052000000	4	2052000000	5	2052000000	6	2052000000	88
2056000000	4	2056000000	4	2056000000	10	2056000000	93
2060000000	2	2060000000	11	2060000000	6	2060000000	75
2064000000	5	2064000000	9	2064000000	5	2064000000	90
2068000000	8	2068000000	1	2068000000	14	2068000000	76
2072000000	12	2072000000	6	2072000000	8	2072000000	77
2076000000	3	2076000000	8	2076000000	4	2076000000	65
2080000000	1	2080000000	10	2080000000	3	2080000000	71
2084000000	2	2084000000	4	2084000000	4	2084000000	90
2088000000	1	2088000000	8	2088000000	14	2088000000	78
2092000000	4	2092000000	3	2092000000	1	2092000000	106
2096000000	0	2096000000	7	2096000000	8	2096000000	80
2100000000	10	2100000000	7	2100000000	8	2100000000	80
2104000000	9	2104000000	7	2104000000	4	2104000000	82
2108000000	3	2108000000	11	2108000000	3	2108000000	91
2112000000	11	2112000000	8	2112000000	5	2112000000	81
2116000000	11	2116000000	6	2116000000	6	2116000000	98
2120000000	0	2120000000	7	2120000000	11	2120000000	85
2124000000	6	2124000000	12	2124000000	10	2124000000	66
2128000000	1	2128000000	11	2128000000	10	2128000000	60
2132000000	4	2132000000	3	2132000000	2	2132000000	73
2136000000	4	2136000000	6	2136000000	5	2136000000	85
2140000000	8	2140000000	4	2140000000	10	2140000000	80
2144000000	3	2144000000	7	2144000000	8	2144000000	63
2148000000	8	2148000000	6	2148000000	7	2148000000	95
2152000000	6	2152000000	9	2152000000	9	2152000000	87
2156000000	0	2156000000	7	2156000000	9	2156000000	79
2160000000	5	2160000000	13	2160000000	14	2160000000	72
2164000000	9	2164000000	7	2164000000	8	2164000000	69
2168000000	2	2168000000	6	2168000000	4	2168000000	73
2172000000	9	2172000000	8	2172000000	8	2172000000	101
2176000000	6	2176000000	2	2176000000	10	2176000000	64
2180000000	8	2180000000	13	2180000000	5	2180000000	88
2184000000	7	2184000000	2	2184000000	1	2184000000	80
2188000000	4	2188000000	5	2188000000	4	2188000000	77
2192000000	5	2192000000	2	2192000000	5	2192000000	93
2196000000	1	2196000000	7	2196000000	3	2196000000	67
2200000000	4	2200000000	4	2200000000	5	2200000000	60
2204000000	6	2204000000	7	2204000000	4	2204000000	85
2208000000	3	2208000000	8	2208000000	9	2208000000	87
2212000000	4	2212000000	3	2212000000	10	2212000000	75
2216000000	1	2216000000	11	2216000000	9	2216000000	70
2220000000	12	2220000000	2	2220000000	2	2220000000	71
2224000000	10	2224000000	18	2224000000	7	2224000000	102
2228000000	5	2228000000	13	2228000000	13	2228000000	97
2232000000	6	2232000000	6	2232000000	5	2232000000	78
2236000000	2	2236000000	10	2236000000	11	2236000000	87
2240000000	6	2240000000	8	2240000000	3	2240000000	77
2244000000	7	2244000000	15	2244000000	9	2244000000	82
2248000000	6	2248000000	3	2248000000	5	2248000000	58
2252000000	1	2252000000	9	2252000000	7	2252000000	58
2256000000	5	2256000000	7	2256000000	11	2256000000	81
2260000000	5	2260000000	10	2260000000	9	2260000000	60
2264000000	11	2264000000	7	2264000000	3	2264000000	80
2268000000	13	2268000000	11	2268000000	7	2268000000	60
2272000000	12	2272000000	6	2272000000	12	2272000000	66
2276000000	3	2276000000	9	2276000000	3	2276000000	56
2280000000	2	2280000000	3	2280000000	17	2280000000	57
2284000000	5	2284000000	6	2284000000	4	2284000000	91
2288000000	7	2288000000	9	2288000000	10	2288000000	57
2292000000	7	2292000000	1	2292000000	4	2292000000	68
2296000000	5	2296000000	5	2296000000	5	2296000000	83
2300000000	8	2300000000	7	2300000000	10	2300000000	72
2304000000	2	2304000000	8	2304000000	4	2304000000	65
2308000000	4	2308000000	5	2308000000	11	2308000000	63
2312000000	1	2312000000	9	2312000000	9	2312000000	62
2316000000	5	2316000000	6	2316000000	5	2316000000	64
2320000000	5	2320000000	5	2320000000	7	2320000000	65
2324000000	3	2324000000	11	2324000000	5	2324000000	69
2328000000	11	2328000000	4	2328000000	12	2328000000	67
2332000000	5	2332000000	9	2332000000	7	2332000000	68
2336000000	9	2336000000	8	2336000000	7	2336000000	71
2340000000	9	2340000000	6	2340000000	1	2340000000	106
2344000000	1	2344000000	2	2344000000	11	2344000000	71
2348000000	2	2348000000	17	2348000000	6	2348000000	71
2352000000	2	2352000000	8	2352000000	10	2352000000	62
2356000000	3	2356000000	15	2356000000	5	2356000000	82
2360000000	19	2360000000	5	2360000000	4	2360000000	74
2364000000	8	2364000000	7	2364000000	11	2364000000	53
2368000000	5	2368000000	8	2368000000	6	2368000000	74
2372000000	5	2372000000	7	2372000000	6	2372000000	77
2376000000	7	2376000000	7	2376000000	6	2376000000	70
2380000000	8	2380000000	4	2380000000	3	2380000000	77
2384000000	5	2384000000	2	2384000000	8	2384000000	81
2388000000	7	2388000000	11	2388000000	12	2388000000	69
2392000000	5	2392000000	3	2392000000	5	2392000000	70
2396000000	12	2396000000	2	2396000000	5	2396000000	80
2400000000	8	2400000000	7	2400000000	5	2400000000	80
2404000000	8	2404000000	3	2404000000	3	2404000000	55
2408000000	5	2408000000	12	2408000000	7	2408000000	71
2412000000	6	2412000000	7	2412000000	4	2412000000	65
2416000000	9	2416000000	7	2416000000	2	2416000000	60
2420000000	3	2420000000	5	2420000000	5	2420000000	56
2424000000	4	2424000000	4	2424000000	3	2424000000	71
2428000000	6	2428000000	7	2428000000	2	2428000000	63
2432000000	9	2432000000	4	2432000000	5	2432000000	35
2436000000	3	2436000000	3	2436000000	1	2436000000	56
2440000000	8	2440000000	4	2440000000	2	2440000000	76
2444000000	3	2444000000	5	2444000000	9	2444000000	78
2448000000	6	2448000000	9	2448000000	5	2448000000	84
2452000000	4	2452000000	6	2452000000	7	2452000000	63
2456000000	1	2456000000	11	2456000000	6	2456000000	60
2460000000	4	2460000000	4	2460000000	6	2460000000	75
2464000000	3	2464000000	11	2464000000	4	2464000000	59
2468000000	0	2468000000	10	2468000000	5	2468000000	71
2472000000	4	2472000000	3	2472000000	10	2472000000	71
2476000000	8	2476000000	3	2476000000	6	2476000000	66
2480000000	7	2480000000	5	2480000000	7	2480000000	62
2484000000	3	2484000000	8	2484000000	8	2484000000	82
2488000000	3	2488000000	4	2488000000	12	2488000000	70
2492000000	12	2492000000	6	2492000000	4	2492000000	60
2496000000	4	2496000000	6	2496000000	10	2496000000	86
2500000000	5	2500000000	9	2500000000	6	2500000000	77
2504000000	7	2504000000	9	2504000000	10	2504000000	73
2508000000	5	2508000000	3	2508000000	6	2508000000	45
2512000000	7	2512000000	3	2512000000	3	2512000000	55
2516000000	7	2516000000	8	2516000000	4	2516000000	75
2520000000	5	2520000000	2	2520000000	3	2520000000	55
2524000000	8	2524000000	3	2524000000	6	2524000000	61
2528000000	11	2528000000	10	2528000000	11	2528000000	48
2532000000	7	2532000000	4	2532000000	1	2532000000	57
2536000000	5	2536000000	6	2536000000	4	2536000000	63
2540000000	11	2540000000	8	2540000000	2	2540000000	64
2544000000	2	2544000000	6	2544000000	15	2544000000	59
2548000000	2	2548000000	8	2548000000	6	2548000000	65
2552000000	4	2552000000	4	2552000000	9	2552000000	80
2556000000	3	2556000000	2	2556000000	7	2556000000	70
2560000000	7	2560000000	8	2560000000	4	2560000000	55
2564000000	1	2564000000	10	2564000000	10	2564000000	78
2568000000	4	2568000000	9	2568000000	3	2568000000	38
2572000000	2	2572000000	5	2572000000	3	2572000000	54
2576000000	8	2576000000	2	2576000000	2	2576000000	66
2580000000	4	2580000000	8	2580000000	9	2580000000	84
2584000000	8	2584000000	2	2584000000	3	2584000000	55
2588000000	10	2588000000	2	2588000000	4	2588000000	51
2592000000	6	2592000000	2	2592000000	7	2592000000	40
2596000000	4	2596000000	11	2596000000	3	2596000000	58
2600000000	2	2600000000	7	2600000000	10	2600000000	44
2604000000	6	2604000000	2	2604000000	8	2604000000	62
2608000000	7	2608000000	3	2608000000	6	2608000000	67
2612000000	2	2612000000	7	2612000000	4	2612000000	61
2616000000	6	2616000000	12	2616000000	3	2616000000	66
2620000000	5	2620000000	10	2620000000	4	2620000000	59
2624000000	5	2624000000	9	2624000000	6	2624000000	47
2628000000	3	2628000000	1	2628000000	9	2628000000	53
2632000000	5	2632000000	7	2632000000	7	2632000000	71
2636000000	6	2636000000	3	2636000000	9	2636000000	56
2640000000	6	2640000000	3	2640000000	4	2640000000	63
2644000000	2	2644000000	5	2644000000	19	2644000000	69
2648000000	4	2648000000	1	2648000000	9	2648000000	54
2652000000	6	2652000000	16	2652000000	11	2652000000	62
2656000000	10	2656000000	1	2656000000	4	2656000000	53
2660000000	7	2660000000	3	2660000000	7	2660000000	55
2664000000	1	2664000000	5	2664000000	6	2664000000	55
2668000000	6	2668000000	3	2668000000	4	2668000000	48
2672000000	4	2672000000	6	2672000000	3	2672000000	68
2676000000	8	2676000000	4	2676000000	8	2676000000	66
2680000000	2	2680000000	5	2680000000	10	2680000000	52
2684000000	2	2684000000	11	2684000000	6	2684000000	56
2688000000	5	2688000000	2	2688000000	6	2688000000	70
2692000000	11	2692000000	8	2692000000	8	2692000000	62
2696000000	9	2696000000	3	2696000000	6	2696000000	66
2700000000	10	2700000000	13	2700000000	3	2700000000	64
2704000000	3	2704000000	5	2704000000	12	2704000000	53
2708000000	6	2708000000	7	2708000000	10	2708000000	76
2712000000	4	2712000000	12	2712000000	2	2712000000	55
2716000000	15	2716000000	3	2716000000	11	2716000000	52
2720000000	5	2720000000	5	2720000000	7	2720000000	44
2724000000	8	2724000000	7	2724000000	6	2724000000	54
2728000000	3	2728000000	7	2728000000	11	2728000000	48
2732000000	7	2732000000	9	2732000000	7	2732000000	70
2736000000	11	2736000000	14	2736000000	8	2736000000	51
2740000000	3	2740000000	7	2740000000	5	2740000000	43
2744000000	10	2744000000	7	2744000000	1	2744000000	50
2748000000	3	2748000000	9	2748000000	7	2748000000	58
2752000000	9	2752000000	5	2752000000	7	2752000000	57
2756000000	5	2756000000	6	2756000000	3	2756000000	53
2760000000	9	2760000000	7	2760000000	6	2760000000	55
2764000000	7	2764000000	7	2764000000	4	2764000000	61
2768000000	12	2768000000	12	2768000000	5	2768000000	66
2772000000	5	2772000000	9	2772000000	4	2772000000	55
2776000000	7	2776000000	7	2776000000	1	2776000000	83
2780000000	4	2780000000	10	2780000000	10	2780000000	64
2784000000	11	2784000000	9	2784000000	8	2784000000	42
2788000000	8	2788000000	10	2788000000	5	2788000000	35
2792000000	2	2792000000	3	2792000000	9	2792000000	38
2796000000	8	2796000000	3	2796000000	4	2796000000	50
2800000000	9	2800000000	7	2800000000	2	2800000000	48
2804000000	2	2804000000	4	2804000000	2	2804000000	58
2808000000	8	2808000000	4	2808000000	5	2808000000	53
2812000000	11	2812000000	5	2812000000	5	2812000000	61
2816000000	8	2816000000	10	2816000000	4	2816000000	60
2820000000	3	2820000000	9	2820000000	9	2820000000	46
2824000000	5	2824000000	2	2824000000	5	2824000000	46
2828000000	3	2828000000	6	2828000000	5	2828000000	41
2832000000	4	2832000000	8	2832000000	4	2832000000	55
2836000000	4	2836000000	6	2836000000	4	2836000000	44
2840000000	5	2840000000	3	2840000000	4	2840000000	51
2844000000	6	2844000000	12	2844000000	8	2844000000	55
2848000000	1	2848000000	4	2848000000	4	2848000000	48
2852000000	6	2852000000	2	2852000000	4	2852000000	70
2856000000	6	2856000000	3	2856000000	6	2856000000	41
2860000000	7	2860000000	7	2860000000	0	2860000000	43
2864000000	3	2864000000	6	2864000000	14	2864000000	52
2868000000	6	2868000000	6	2868000000	7	2868000000	46
2872000000	7	2872000000	5	2872000000	6	2872000000	55
2876000000	1	2876000000	6	2876000000	5	2876000000	42
2880000000	1	2880000000	8	2880000000	6	2880000000	52
2884000000	8	2884000000	10	2884000000	2	2884000000	49
2888000000	10	2888000000	4	2888000000	1	2888000000	30
2892000000	2	2892000000	7	2892000000	4	2892000000	59
2896000000	7	2896000000	8	2896000000	2	2896000000	58
2900000000	6	2900000000	7	2900000000	7	2900000000	46
2904000000	5	2904000000	5	2904000000	5	2904000000	56
2908000000	15	2908000000	11	2908000000	4	2908000000	57
2912000000	12	2912000000	3	2912000000	8	2912000000	38
2916000000	2	2916000000	9	2916000000	5	2916000000	40
2920000000	3	2920000000	9	2920000000	5	2920000000	51
2924000000	5	2924000000	6	2924000000	13	2924000000	46
2928000000	0	2928000000	5	2928000000	1	2928000000	72
2932000000	9	2932000000	6	2932000000	10	2932000000	51
2936000000	10	2936000000	3	2936000000	7	2936000000	52
2940000000	5	2940000000	6	2940000000	5	2940000000	36
2944000000	5	2944000000	8	2944000000	7	2944000000	56
2948000000	4	2948000000	4	2948000000	14	2948000000	65
2952000000	8	2952000000	12	2952000000	5	2952000000	50
2956000000	6	2956000000	3	2956000000	8	2956000000	32
2960000000	7	2960000000	9	2960000000	3	2960000000	51
2964000000	6	2964000000	6	2964000000	12	2964000000	39
2968000000	2	2968000000	9	2968000000	5	2968000000	47
2972000000	5	2972000000	8	2972000000	2	2972000000	46
2976000000	6	2976000000	0	2976000000	7	2976000000	57
2980000000	4	2980000000	10	2980000000	3	2980000000	37
2984000000	2	2984000000	4	2984000000	7	2984000000	49
2988000000	5	2988000000	12	2988000000	6	2988000000	50
2992000000	4	2992000000	5	2992000000	5	2992000000	57
2996000000	5	2996000000	7	2996000000	12	2996000000	46
3000000000	7	3000000000	11	3000000000	5	3000000000	55
3004000000	9	3004000000	8	3004000000	8	3004000000	47
3008000000	3	3008000000	5	3008000000	4	3008000000	37
3012000000	3	3012000000	6	3012000000	9	3012000000	48
3016000000	2	3016000000	1	3016000000	8	3016000000	41
3020000000	5	3020000000	2	3020000000	5	3020000000	39
3024000000	10	3024000000	5	3024000000	7	3024000000	51
3028000000	10	3028000000	0	3028000000	2	3028000000	57
3032000000	0	3032000000	2	3032000000	4	3032000000	42
3036000000	5	3036000000	8	3036000000	6	3036000000	39
3040000000	8	3040000000	6	3040000000	3	3040000000	61
3044000000	4	3044000000	7	3044000000	9	3044000000	26
3048000000	5	3048000000	3	3048000000	7	3048000000	61
3052000000	6	3052000000	4	3052000000	3	3052000000	51
3056000000	7	3056000000	4	3056000000	7	3056000000	44
3060000000	6	3060000000	8	3060000000	2	3060000000	54
3064000000	11	3064000000	4	3064000000	6	3064000000	45
3068000000	3	3068000000	5	3068000000	7	3068000000	49
3072000000	2	3072000000	7	3072000000	1	3072000000	42
3076000000	10	3076000000	3	3076000000	6	3076000000	45
3080000000	5	3080000000	1	3080000000	6	3080000000	50
3084000000	7	3084000000	2	3084000000	6	3084000000	47
3088000000	3	3088000000	1	3088000000	4	3088000000	30
3092000000	6	3092000000	7	3092000000	5	3092000000	45
3096000000	4	3096000000	3	3096000000	1	3096000000	54
3100000000	4	3100000000	5	3100000000	4	3100000000	47
3104000000	4	3104000000	4	3104000000	4	3104000000	39
3108000000	6	3108000000	8	3108000000	8	3108000000	37
3112000000	5	3112000000	9	3112000000	2	3112000000	45
3116000000	4	3116000000	4	3116000000	4	3116000000	46
3120000000	4	3120000000	1	3120000000	5	3120000000	54
3124000000	5	3124000000	4	3124000000	1	3124000000	30
3128000000	9	3128000000	6	3128000000	9	3128000000	46
3132000000	2	3132000000	5	3132000000	6	3132000000	46
3136000000	3	3136000000	6	3136000000	5	3136000000	48
3140000000	0	3140000000	12	3140000000	11	3140000000	49
3144000000	10	3144000000	7	3144000000	3	3144000000	51
3148000000	2	3148000000	4	3148000000	5	3148000000	59
3152000000	6	3152000000	4	3152000000	8	3152000000	52
3156000000	9	3156000000	7	3156000000	2	3156000000	24
3160000000	3	3160000000	5	3160000000	6	3160000000	54
3164000000	3	3164000000	4	3164000000	5	3164000000	38
3168000000	5	3168000000	3	3168000000	2	3168000000	48
3172000000	4	3172000000	8	3172000000	2	3172000000	53
3176000000	10	3176000000	6	3176000000	3	3176000000	51
3180000000	12	3180000000	3	3180000000	10	3180000000	53
3184000000	4	3184000000	9	3184000000	8	3184000000	40
3188000000	7	3188000000	5	3188000000	6	3188000000	39
3192000000	5	3192000000	13	3192000000	5	3192000000	38
3196000000	7	3196000000	0	3196000000	6	3196000000	48
3200000000	7	3200000000	10	3200000000	2	3200000000	34
3204000000	8	3204000000	2	3204000000	4	3204000000	51
3208000000	9	3208000000	2	3208000000	5	3208000000	45
3212000000	5	3212000000	10	3212000000	5	3212000000	55
3216000000	7	3216000000	10	3216000000	6	3216000000	50
3220000000	6	3220000000	12	3220000000	3	3220000000	42
3224000000	1	3224000000	7	3224000000	6	3224000000	38
3228000000	10	3228000000	6	3228000000	4	3228000000	49
3232000000	9	3232000000	9	3232000000	4	3232000000	50
3236000000	7	3236000000	3	3236000000	7	3236000000	50
3240000000	2	3240000000	1	3240000000	7	3240000000	60
3244000000	5	3244000000	7	3244000000	4	3244000000	63
3248000000	2	3248000000	10	3248000000	5	3248000000	42
3252000000	3	3252000000	6	3252000000	5	3252000000	46
3256000000	2	3256000000	8	3256000000	6	3256000000	29
3260000000	7	3260000000	9	3260000000	10	3260000000	39
3264000000	3	3264000000	5	3264000000	7	3264000000	37
3268000000	8	3268000000	0	3268000000	8	3268000000	46
3272000000	1	3272000000	10	3272000000	7	3272000000	47
3276000000	7	3276000000	5	3276000000	6	3276000000	47
3280000000	4	3280000000	7	3280000000	9	3280000000	30
3284000000	1	3284000000	5	3284000000	2	3284000000	40
3288000000	7	3288000000	2	3288000000	11	3288000000	37
3292000000	0	3292000000	3	3292000000	4	3292000000	33
3296000000	5	3296000000	6	3296000000	7	3296000000	38
3300000000	5	3300000000	14	3300000000	1	3300000000	46
3304000000	5	3304000000	6	3304000000	7	3304000000	58
3308000000	4	3308000000	2	3308000000	0	3308000000	45
3312000000	12	3312000000	7	3312000000	9	3312000000	31
3316000000	6	3316000000	4	3316000000	3	3316000000	35
3320000000	4	3320000000	6	3320000000	5	3320000000	39
3324000000	8	3324000000	3	3324000000	8	3324000000	34
3328000000	3	3328000000	6	3328000000	8	3328000000	30
3332000000	4	3332000000	6	3332000000	9	3332000000	48
3336000000	5	3336000000	9	3336000000	6	3336000000	34
3340000000	9	3340000000	8	3340000000	6	3340000000	44
3344000000	6	3344000000	6	3344000000	6	3344000000	34
3348000000	2	3348000000	14	3348000000	1	3348000000	44
3352000000	3	3352000000	4	3352000000	9	3352000000	31
3356000000	3	3356000000	8	3356000000	15	3356000000	34
3360000000	3	3360000000	7	3360000000	5	3360000000	34
3364000000	5	3364000000	4	3364000000	7	3364000000	30
3368000000	1	3368000000	7	3368000000	5	3368000000	37
3372000000	1	3372000000	9	3372000000	2	3372000000	34
3376000000	5	3376000000	3	3376000000	4	3376000000	42
3380000000	9	3380000000	2	3380000000	1	3380000000	46
3384000000	5	3384000000	7	3384000000	3	3384000000	32
3388000000	2	3388000000	7	3388000000	6	3388000000	43
3392000000	6	3392000000	8	3392000000	5	3392000000	44
3396000000	12	3396000000	9	3396000000	6	3396000000	52
3400000000	8	3400000000	4	3400000000	5	3400000000	44
3404000000	11	3404000000	4	3404000000	11	3404000000	36
3408000000	3	3408000000	3	3408000000	6	3408000000	39
3412000000	9	3412000000	4	3412000000	13	3412000000	40
3416000000	10	3416000000	1	3416000000	7	3416000000	38
3420000000	5	3420000000	2	3420000000	9	3420000000	37
3424000000	5	3424000000	4	3424000000	10	3424000000	34
3428000000	2	3428000000	6	3428000000	6	3428000000	46
3432000000	6	3432000000	6	3432000000	10	3432000000	25
3436000000	5	3436000000	3	3436000000	7	3436000000	49
3440000000	4	3440000000	7	3440000000	9	3440000000	31
3444000000	2	3444000000	4	3444000000	6	3444000000	53
3448000000	8	3448000000	8	3448000000	6	3448000000	42
3452000000	4	3452000000	5	3452000000	6	3452000000	33
3456000000	11	3456000000	2	3456000000	7	3456000000	32
3460000000	10	3460000000	10	3460000000	4	3460000000	58
3464000000	4	3464000000	4	3464000000	2	3464000000	44
3468000000	8	3468000000	5	3468000000	9	3468000000	34
3472000000	1	3472000000	7	3472000000	3	3472000000	38
3476000000	5	3476000000	7	3476000000	9	3476000000	35
3480000000	10	3480000000	6	3480000000	7	3480000000	41
3484000000	4	3484000000	10	3484000000	8	3484000000	46
3488000000	4	3488000000	5	3488000000	4	3488000000	34
3492000000	8	3492000000	14	3492000000	3	3492000000	47
3496000000	6	3496000000	7	3496000000	6	3496000000	25
3500000000	0	3500000000	3	3500000000	10	3500000000	42
3504000000	8	3504000000	8	3504000000	5	3504000000	40
3508000000	3	3508000000	8	3508000000	2	3508000000	52
3512000000	11	3512000000	4	3512000000	6	3512000000	25
3516000000	9	3516000000	9	3516000000	5	3516000000	39
3520000000	7	3520000000	5	3520000000	9	3520000000	40
3524000000	5	3524000000	8	3524000000	7	3524000000	41
3528000000	4	3528000000	0	3528000000	4	3528000000	45
3532000000	11	3532000000	9	3532000000	3	3532000000	32
3536000000	4	3536000000	3	3536000000	4	3536000000	45
3540000000	3	3540000000	7	3540000000	10	3540000000	43
3544000000	3	3544000000	7	3544000000	4	3544000000	29
3548000000	1	3548000000	3	3548000000	4	3548000000	37
3552000000	8	3552000000	6	3552000000	4	3552000000	32
3556000000	5	3556000000	3	3556000000	8	3556000000	35
3560000000	3	3560000000	7	3560000000	5	3560000000	39
3564000000	2	3564000000	1	3564000000	14	3564000000	47
3568000000	6	3568000000	4	3568000000	4	3568000000	24
3572000000	3	3572000000	3	3572000000	2	3572000000	29
3576000000	7	3576000000	10	3576000000	9	3576000000	22
3580000000	6	3580000000	3	3580000000	5	3580000000	47
3584000000	5	3584000000	8	3584000000	3	3584000000	43
3588000000	11	3588000000	5	3588000000	7	3588000000	25
3592000000	3	3592000000	5	3592000000	3	3592000000	33
3596000000	7	3596000000	17	3596000000	4	3596000000	36
3600000000	2	3600000000	8	3600000000	5	3600000000	39
3604000000	9	3604000000	8	3604000000	3	3604000000	24
3608000000	3	3608000000	7	3608000000	2	3608000000	28
3612000000	1	3612000000	5	3612000000	6	3612000000	39
3616000000	10	3616000000	10	3616000000	1	3616000000	45
3620000000	2	3620000000	5	3620000000	8	3620000000	40
3624000000	5	3624000000	5	3624000000	0	3624000000	32
3628000000	4	3628000000	6	3628000000	10	3628000000	33
3632000000	8	3632000000	5	3632000000	6	3632000000	38
3636000000	12	3636000000	8	3636000000	4	3636000000	30
3640000000	2	3640000000	9	3640000000	11	3640000000	26
3644000000	7	3644000000	2	3644000000	9	3644000000	43
3648000000	5	3648000000	6	3648000000	4	3648000000	27
3652000000	4	3652000000	7	3652000000	3	3652000000	40
3656000000	3	3656000000	5	3656000000	1	3656000000	32
3660000000	1	3660000000	3	3660000000	10	3660000000	20
3664000000	5	3664000000	9	3664000000	5	3664000000	41
3668000000	8	3668000000	6	3668000000	2	3668000000	30
3672000000	7	3672000000	5	3672000000	1	3672000000	33
3676000000	6	3676000000	5	3676000000	3	3676000000	40
3680000000	5	3680000000	0	3680000000	13	3680000000	37
3684000000	2	3684000000	2	3684000000	3	3684000000	36
3688000000	4	3688000000	3	3688000000	8	3688000000	51
3692000000	4	3692000000	8	3692000000	4	3692000000	43
3696000000	1	3696000000	8	3696000000	7	3696000000	29
3700000000	5	3700000000	3	3700000000	6	3700000000	39
3704000000	10	3704000000	5	3704000000	3	3704000000	37
3708000000	9	3708000000	7	3708000000	2	3708000000	33
3712000000	5	3712000000	11	3712000000	12	3712000000	35
3716000000	11	3716000000	1	3716000000	6	3716000000	29
3720000000	3	3720000000	2	3720000000	8	3720000000	41
3724000000	4	3724000000	1	3724000000	7	3724000000	38
3728000000	4	3728000000	3	3728000000	8	3728000000	33
3732000000	8	3732000000	4	3732000000	0	3732000000	26
3736000000	6	3736000000	6	3736000000	1	3736000000	65
3740000000	2	3740000000	1	3740000000	5	3740000000	33
3744000000	14	3744000000	11	3744000000	3	3744000000	28
3748000000	8	3748000000	6	3748000000	5	3748000000	29
3752000000	7	3752000000	4	3752000000	2	3752000000	32
3756000000	10	3756000000	3	3756000000	3	3756000000	35
3760000000	7	3760000000	5	3760000000	8	3760000000	36
3764000000	1	3764000000	5	3764000000	1	3764000000	50
3768000000	10	3768000000	6	3768000000	5	3768000000	36
3772000000	1	3772000000	4	3772000000	4	3772000000	32
3776000000	4	3776000000	4	3776000000	8	3776000000	27
3780000000	11	3780000000	4	3780000000	5	3780000000	41
3784000000	1	3784000000	3	3784000000	6	3784000000	24
3788000000	8	3788000000	7	3788000000	4	3788000000	31
3792000000	1	3792000000	9	3792000000	3	3792000000	37
3796000000	4	3796000000	6	3796000000	9	3796000000	27
3800000000	7	3800000000	6	3800000000	4	3800000000	31
3804000000	7	3804000000	2	3804000000	8	3804000000	34
3808000000	7	3808000000	7	3808000000	8	3808000000	34
3812000000	5	3812000000	4	3812000000	3	3812000000	24
3816000000	4	3816000000	1	3816000000	3	3816000000	25
3820000000	1	3820000000	5	3820000000	3	3820000000	31
3824000000	7	3824000000	4	3824000000	6	3824000000	42
3828000000	4	3828000000	3	3828000000	8	3828000000	37
3832000000	2	3832000000	8	3832000000	2	3832000000	22
3836000000	10	3836000000	6	3836000000	6	3836000000	31
3840000000	4	3840000000	13	3840000000	5	3840000000	21
3844000000	6	3844000000	5	3844000000	3	3844000000	39
3848000000	6	3848000000	2	3848000000	8	3848000000	41
3852000000	3	3852000000	3	3852000000	7	3852000000	35
3856000000	0	3856000000	2	3856000000	3	3856000000	27
3860000000	4	3860000000	7	3860000000	5	3860000000	24
3864000000	6	3864000000	6	3864000000	11	3864000000	23
3868000000	5	3868000000	6	3868000000	1	3868000000	31
3872000000	14	3872000000	7	3872000000	5	3872000000	30
3876000000	9	3876000000	9	3876000000	4	3876000000	34
3880000000	5	3880000000	6	3880000000	0	3880000000	43
3884000000	5	3884000000	1	3884000000	5	3884000000	19
3888000000	1	3888000000	5	3888000000	1	3888000000	33
3892000000	9	3892000000	2	3892000000	2	3892000000	31
3896000000	2	3896000000	7	3896000000	2	3896000000	23
3900000000	4	3900000000	4	3900000000	4	3900000000	32
3904000000	3	3904000000	7	3904000000	4	3904000000	22
3908000000	5	3908000000	1	3908000000	6	3908000000	28
3912000000	3	3912000000	11	3912000000	10	3912000000	41
3916000000	7	3916000000	0	3916000000	3	3916000000	24
3920000000	7	3920000000	6	3920000000	7	3920000000	23
3924000000	9	3924000000	13	3924000000	3	3924000000	31
3928000000	3	3928000000	7	3928000000	8	3928000000	36
3932000000	3	3932000000	8	3932000000	3	3932000000	33
3936000000	6	3936000000	4	3936000000	9	3936000000	38
3940000000	5	3940000000	5	3940000000	11	3940000000	29
3944000000	8	3944000000	4	3944000000	4	3944000000	33
3948000000	8	3948000000	4	3948000000	6	3948000000	32
3952000000	5	3952000000	9	3952000000	5	3952000000	25
3956000000	7	3956000000	9	3956000000	3	3956000000	31
3960000000	1	3960000000	2	3960000000	3	3960000000	30
3964000000	7	3964000000	4	3964000000	6	3964000000	30
3968000000	2	3968000000	15	3968000000	6	3968000000	36
3972000000	8	3972000000	5	3972000000	5	3972000000	16
3976000000	4	3976000000	5	3976000000	1	3976000000	30
3980000000	5	3980000000	7	3980000000	1	3980000000	29
3984000000	3	3984000000	11	3984000000	4	3984000000	36
3988000000	4	3988000000	7	3988000000	10	3988000000	35
3992000000	4	3992000000	8	3992000000	7	3992000000	21
3996000000	6	3996000000	4	3996000000	4	3996000000	20
4000000000	7	4000000000	4	4000000000	5	4000000000	18
4004000000	5	4004000000	7	4004000000	3	4004000000	29
4008000000	6	4008000000	8	4008000000	6	4008000000	26
4012000000	5	4012000000	3	4012000000	8	4012000000	23
4016000000	9	4016000000	5	4016000000	4	4016000000	42
4020000000	5	4020000000	5	4020000000	5	4020000000	30
4024000000	11	4024000000	1	4024000000	1	4024000000	35
4028000000	5	4028000000	3	4028000000	3	4028000000	26
4032000000	4	4032000000	7	4032000000	3	4032000000	20
4036000000	4	4036000000	10	4036000000	8	4036000000	37
4040000000	2	4040000000	4	4040000000	2	4040000000	33
4044000000	7	4044000000	6	4044000000	12	4044000000	24
4048000000	6	4048000000	9	4048000000	8	4048000000	30
4052000000	1	4052000000	5	4052000000	9	4052000000	33
4056000000	6	4056000000	6	4056000000	3	4056000000	36
4060000000	2	4060000000	0	4060000000	1	4060000000	18
4064000000	5	4064000000	5	4064000000	1	4064000000	18
4068000000	9	4068000000	12	4068000000	12	4068000000	38
4072000000	1	4072000000	5	4072000000	4	4072000000	32
4076000000	1	4076000000	3	4076000000	7	4076000000	28
4080000000	1	4080000000	10	4080000000	7	4080000000	23
4084000000	4	4084000000	3	4084000000	3	4084000000	23
4088000000	6	4088000000	7	4088000000	1	4088000000	30
4092000000	16	4092000000	2	4092000000	6	4092000000	24
4096000000	1	4096000000	6	4096000000	12	4096000000	26
4100000000	6	4100000000	3	4100000000	4	4100000000	31
4104000000	6	4104000000	6	4104000000	2	4104000000	13
4108000000	7	4108000000	8	4108000000	7	4108000000	30
4112000000	2	4112000000	8	4112000000	9	4112000000	19
4116000000	4	4116000000	7	4116000000	7	4116000000	22
4120000000	2	4120000000	2	4120000000	3	4120000000	37
4124000000	1	4124000000	5	4124000000	6	4124000000	26
4128000000	3	4128000000	7	4128000000	8	4128000000	26
4132000000	4	4132000000	11	4132000000	2	4132000000	23
4136000000	4	4136000000	6	4136000000	5	4136000000	38
4140000000	2	4140000000	3	4140000000	2	4140000000	32
4144000000	6	4144000000	5	4144000000	3	4144000000	33
4148000000	7	4148000000	7	4148000000	6	4148000000	28
4152000000	9	4152000000	5	4152000000	6	4152000000	26
4156000000	10	4156000000	9	4156000000	1	4156000000	33
4160000000	2	4160000000	17	4160000000	4	4160000000	21
4164000000	4	4164000000	3	4164000000	3	4164000000	26
4168000000	1	4168000000	2	4168000000	3	4168000000	20
4172000000	7	4172000000	2	4172000000	4	4172000000	19
4176000000	7	4176000000	8	4176000000	10	4176000000	25
4180000000	8	4180000000	7	4180000000	0	4180000000	16
4184000000	2	4184000000	6	4184000000	1	4184000000	24
4188000000	2	4188000000	6	4188000000	1	4188000000	22
4192000000	6	4192000000	10	4192000000	7	4192000000	33
4196000000	6	4196000000	3	4196000000	9	4196000000	26
4200000000	0	4200000000	7	4200000000	2	4200000000	35
4204000000	7	4204000000	3	4204000000	4	4204000000	31
4208000000	7	4208000000	8	4208000000	6	4208000000	21
4212000000	0	4212000000	1	4212000000	2	4212000000	24
4216000000	2	4216000000	9	4216000000	5	4216000000	31
4220000000	9	4220000000	1	4220000000	3	4220000000	24
4224000000	4	4224000000	0	4224000000	5	4224000000	19
4228000000	7	4228000000	6	4228000000	3	4228000000	20
4232000000	8	4232000000	3	4232000000	3	4232000000	11
4236000000	11	4236000000	6	4236000000	12	4236000000	29
4240000000	7	4240000000	6	4240000000	3	4240000000	35
4244000000	6	4244000000	1	4244000000	1	4244000000	15
4248000000	3	4248000000	8	4248000000	4	4248000000	24
4252000000	10	4252000000	4	4252000000	11	4252000000	21
4256000000	9	4256000000	3	4256000000	2	4256000000	32
4260000000	4	4260000000	6	4260000000	5	4260000000	42
4264000000	4	4264000000	8	4264000000	5	4264000000	23
4268000000	3	4268000000	12	4268000000	1	4268000000	22
4272000000	6	4272000000	11	4272000000	3	4272000000	22
4276000000	1	4276000000	7	4276000000	9	4276000000	34
4280000000	6	4280000000	1	4280000000	4	4280000000	25
4284000000	3	4284000000	10	4284000000	5	4284000000	16
4288000000	2	4288000000	7	4288000000	2	4288000000	30
4292000000	3	4292000000	8	4292000000	5	4292000000	22
4296000000	2	4296000000	4	4296000000	2	4296000000	24
4300000000	4	4300000000	2	4300000000	3	4300000000	39
4304000000	3	4304000000	7	4304000000	8	4304000000	19
4308000000	6	4308000000	2	4308000000	11	4308000000	19
4312000000	2	4312000000	6	4312000000	5	4312000000	36
4316000000	6	4316000000	1	4316000000	9	4316000000	15
4320000000	4	4320000000	10	4320000000	4	4320000000	23
4324000000	6	4324000000	0	4324000000	4	4324000000	21
4328000000	7	4328000000	6	4328000000	6	4328000000	34
4332000000	4	4332000000	2	4332000000	4	4332000000	20
4336000000	10	4336000000	5	4336000000	7	4336000000	32
4340000000	2	4340000000	11	4340000000	1	4340000000	24
4344000000	2	4344000000	3	4344000000	5	4344000000	29
4348000000	1	4348000000	1	4348000000	5	4348000000	35
4352000000	11	4352000000	10	4352000000	4	4352000000	28
4356000000	5	4356000000	6	4356000000	0	4356000000	24
4360000000	2	4360000000	1	4360000000	4	4360000000	38
4364000000	8	4364000000	5	4364000000	3	4364000000	20
4368000000	2	4368000000	7	4368000000	3	4368000000	27
4372000000	2	4372000000	3	4372000000	7	4372000000	27
4376000000	5	4376000000	4	4376000000	2	4376000000	31
4380000000	5	4380000000	4	4380000000	3	4380000000	26
4384000000	5	4384000000	1	4384000000	7	4384000000	19
4388000000	6	4388000000	6	4388000000	1	4388000000	29
4392000000	9	4392000000	6	4392000000	3	4392000000	27
4396000000	2	4396000000	6	4396000000	10	4396000000	15
4400000000	4	4400000000	2	4400000000	6	4400000000	20
4404000000	5	4404000000	1	4404000000	0	4404000000	26
4408000000	5	4408000000	13	4408000000	3	4408000000	23
4412000000	7	4412000000	5	4412000000	6	4412000000	15
4416000000	2	4416000000	2	4416000000	5	4416000000	16
4420000000	3	4420000000	3	4420000000	3	4420000000	24
4424000000	4	4424000000	5	4424000000	2	4424000000	22
4428000000	4	4428000000	8	4428000000	3	4428000000	26
4432000000	5	4432000000	3	4432000000	2	4432000000	32
4436000000	7	4436000000	7	4436000000	4	4436000000	12
4440000000	2	4440000000	4	4440000000	2	4440000000	28
4444000000	6	4444000000	4	4444000000	2	4444000000	21
4448000000	4	4448000000	5	4448000000	7	4448000000	24
4452000000	2	4452000000	10	4452000000	9	4452000000	25
4456000000	7	4456000000	1	4456000000	5	4456000000	21
4460000000	4	4460000000	4	4460000000	6	4460000000	42
4464000000	3	4464000000	2	4464000000	5	4464000000	25
4468000000	2	4468000000	8	4468000000	2	4468000000	27
4472000000	7	4472000000	10	4472000000	4	4472000000	22
4476000000	8	4476000000	4	4476000000	11	4476000000	23
4480000000	3	4480000000	10	4480000000	9	4480000000	36
4484000000	3	4484000000	11	4484000000	6	4484000000	25
4488000000	6	4488000000	4	4488000000	3	4488000000	20
4492000000	13	4492000000	7	4492000000	0	4492000000	27
4496000000	3	4496000000	4	4496000000	2	4496000000	22
4500000000	5	4500000000	4	4500000000	3	4500000000	28
4504000000	0	4504000000	8	4504000000	2	4504000000	12
4508000000	2	4508000000	4	4508000000	1	4508000000	28
4512000000	3	4512000000	1	4512000000	7	4512000000	23
4516000000	4	4516000000	4	4516000000	5	4516000000	26
4520000000	0	4520000000	5	4520000000	2	4520000000	13
4524000000	8	4524000000	6	4524000000	3	4524000000	20
4528000000	3	4528000000	8	4528000000	5	4528000000	19
4532000000	4	4532000000	6	4532000000	2	4532000000	25
4536000000	3	4536000000	4	4536000000	4	4536000000	21
4540000000	6	4540000000	4	4540000000	3	4540000000	12
4544000000	10	4544000000	7	4544000000	6	4544000000	16
4548000000	9	4548000000	9	4548000000	4	4548000000	22
4552000000	3	4552000000	7	4552000000	1	4552000000	26
4556000000	13	4556000000	10	4556000000	4	4556000000	21
4560000000	8	4560000000	5	4560000000	3	4560000000	36
4564000000	5	4564000000	4	4564000000	7	4564000000	19
4568000000	2	4568000000	11	4568000000	1	4568000000	12
4572000000	5	4572000000	3	4572000000	1	4572000000	16
4576000000	6	4576000000	6	4576000000	2	4576000000	20
4580000000	7	4580000000	9	4580000000	7	4580000000	20
4584000000	4	4584000000	2	4584000000	5	4584000000	23
4588000000	9	4588000000	2	4588000000	3	4588000000	23
4592000000	5	4592000000	5	4592000000	9	4592000000	21
4596000000	4	4596000000	7	4596000000	4	4596000000	33
4600000000	6	4600000000	10	4600000000	3	4600000000	32
[truncated: 849 more rows]

## Sheet: Fig5a
Content of LDH(%)	Average tensile strength(MPa)	Standard Deviation
[truncated: 6 more rows]

[truncated: 1 more sheets: Fig6b]
